# Supplementary material for: Molecular organization of fibroin heavy chain and mechanism of fibre formation in Bombyx mori
Source: Commun Biol. 2024 Jun 29;7:786. doi: 10.1038/s42003-024-06474-1 (PMC11217467; doi:10.1038/s42003-024-06474-1)
Supplement: Supplementary file 4 — Supplementary Data 1 [file 42003_2024_6474_MOESM4_ESM.xlsx]

## Sheet: Figure 1
			Simulation							Experimental

## Sheet: Figure 3
Liquid state master curve
Frequency	G'	G''
Hz	Pa	Pa
0.013	0.2612	1.28867
0.0391053	0.6397	3.32238
0.0652092	1.06943	5.14482
0.0913145	1.5648	6.87096
0.11742	2.11185	8.5425
0.143524	2.72283	10.1609
0.169629	3.36778	11.7356
0.195734	4.05904	13.2809
0.221838	4.79726	14.789
0.247944	5.56137	16.2767
0.274048	6.37886	17.73
0.300153	7.23079	19.1611
0.326258	8.08766	20.5906
0.352362	9.04203	21.9862
0.378467	9.99641	23.3818
0.404573	10.9508	24.7774
0.430677	11.918	26.1443
0.456782	12.888	27.5052
0.482887	13.8579	28.8661
0.508991	14.8279	30.227
0.535096	15.9852	31.5694
0.561202	17.1993	32.9061
0.587306	18.4134	34.2429
0.613411	19.6275	35.5796
0.639515	20.8416	36.9164
0.66562	22.2076	38.2534
0.691726	23.6526	39.5905
0.71783	25.0975	40.9277
0.743935	26.5424	42.2649
0.77004	27.9873	43.602
0.796144	29.4322	44.9392
0.822249	30.952	46.2885
0.848355	32.7312	47.6799
0.874459	34.5104	49.0713
0.900564	36.2896	50.4627
0.926669	38.0688	51.8541
0.952773	39.848	53.2455
0.978878	41.6271	54.6369
1.00498	43.4063	56.0283
1.03109	45.2458	57.422
1.05719	47.5004	58.8317
1.0833	49.755	60.2413
1.10403	54.1848	62.1544
1.30484	71.7549	73.5161
1.50565	91.9319	85.3445
1.70645	114.295	97.3366
1.90726	137.861	109.42
2.10806	160.372	123.128
2.30887	182.203	137.881
2.50968	204.185	152.656
2.71048	229.174	167.827
2.91129	254.163	182.999
3.1121	279.151	198.171
3.3129	313.559	216.008
3.51371	349.948	234.406
3.71452	386.337	252.804
3.91532	422.727	271.202
4.11613	463.583	295.043
4.31694	505.791	320.533
4.51774	548	346.022
4.71855	590.208	371.511
4.91935	632.417	397
5.12016	684.183	427.16
5.32097	740.913	459.746
5.52177	797.643	492.332
5.72258	854.373	524.918
5.92339	911.103	557.505
6.12419	967.833	590.091
6.325	1029.53	625.15
6.52581	1108.41	668.773
6.72661	1187.29	712.396
6.92742	1266.17	756.019
7.12823	1345.05	799.642
7.32903	1423.93	843.265
7.52984	1502.81	886.888
7.73065	1581.69	930.51
7.93145	1665.74	976.301
8.13226	1785.46	1037.03
8.33306	1905.17	1097.75
8.53387	2024.89	1158.47
8.73468	2144.61	1219.2
8.93548	2264.32	1279.92
9.13629	2384.04	1340.65
9.3371	2503.76	1401.37
9.5379	2623.47	1462.1
9.73871	2743.19	1522.82
9.93952	2862.91	1583.55
10.1403	3064.15	1721.83

## Sheet: Figure S10
Torsional angles Silk-I model
Phi	Psi	Phi	Psi									Torsional angles Silk-II model
	Ala		Gly		Ser		Tyr		Val			Phi	Psi	Phi	Psi
-109.104	120.678	-177.764	158.527	-129.338	112.598	-120.357	107.25	-114.412	97.346				Ala		Gly
-98.206	120.34	-148.626	164.479	-122.073	103.789	-114.111	106.825	-116.804	103.711			-153.759	153.703	-155.074	153.028
-104.753	108.289	-179.451	163.119	-98.95	83.003	-127.501	108.095	-98.006	87.417			-154.567	157.173	-158.574	151.722
-114.382	110.424	-155.923	163.722	-126.298	77.914	-118.391	97.489	-110.454	93.901			-147.673	143.474	-149.055	143.178
-113.993	114.582	-156.52	166.05	-121.08	85.579	-95.135	87.225	-97.238	103.399			-147.34	142.446	-149.942	141.424
-108.357	125.523	-159.575	165.043	-125.101	83.886	-104.16	84.968	-95.782	92.912			-150.7	147.741	-154.488	148.454
-103.302	106.717	-175.623	162.417	-121.698	89.994	-108.576	98.715	-97.263	105.533			-150.298	148.669	-152.06	149.216
-102.371	127.174	-161.8	170.623	-124.645	81.728	-102.611	89.059	-98.314	111.542			-146.971	145.516	-150.507	143.979
-99.457	97.476	-169.357	156.159	-120.091	91.109	-114.31	92.515	-110.516	112.746			-147.27	144.897	-151.561	143.183
-100.527	103.564	-152.811	164.578	-125.486	82.145	-105.132	86.035					-149.105	149.355	-155.277	144.144
-115.927	98.096	-140.252	161.896	-120.744	92.705	-112.573	93.476					-149.678	152.193	-153.887	148.258
-92.659	102.59	-145.559	159.834	-123.155	79.312	-103.001	104.946					-151.993	155.014	-154.866	155.661
-118.518	99.586	-177.356	162.403	-119.264	93.317	-110.092	97.198					-153.708	152.89	-154.852	151.525
-83.868	83.4	-161.713	168.266	-122.155	87.183	-101.023	99.656					-145.731	144.334	-148.34	144.119
-89.372	141.539	-170.109	155.217	-113.709	83.966	-113.538	95.606					-147.375	143.356	-150.544	142.537
-90.332	96.264	-149.656	155.548	-104.272	76.418	-99.428	105.155					-149.343	147.613	-151.071	147.7
-93.34	95.882	-139.455	157.889	-106.929	78.258	-110.722	101.798					-148.829	146.58	-150.013	146.134
-89.433	95.458	-145.485	166.252	-119.544	97.689	-98.167	99.846					-144.523	143.385	-148.431	144.196
-92.659	98.684	-170.523	159.01	-120.866	71.868							-147.46	144.493	-151.832	145.385
-88.723	90.05	-125.043	151.382	-121.46	101.479							-151.783	149.777	-149.409	150.857
-90.449	110.045	-155.469	151.11	-119.306	72.149							-151.938	153.914	-152.636	151.288
-86.917	99.197	-154.303	160.64	-120.102	97.025							-151.892	147.17	-148.555	147.191
-94.847	104.901	-156.096	162.688	-118.072	70.752							-149.806	147.276	-152.398	149.955
-89.891	92.917	-153.752	151.264	-121.079	94.971							-156.121	155.005	-156.653	154.131
-92.821	112.634	-112.943	151.775	-114.011	68.602							-155.832	154.24	-158.215	158.682
-85.468	102.06	-157.346	152.942	-117.773	93.446							-145.34	143.346	-145.756	143.994
-94.216	109.166	-153.03	152.01	-112.466	80.133							-145.218	140.977	-146.704	142.916
-87.751	89.064	-121.117	156.503	-86.603	74.759							-156.174	153.773	-157.778	154.482
-96.314	108.978	-153.858	153.031	-121.034	89.718							-155.731	153.988	-156.789	158.354
-86.383	107.176	-148.382	147.632	-129.601	80.906							-147.723	147.788	-150.584	147.906
-93.445	111.007	-132.327	153.591	-124.426	92.598									-153.052	146.352
-88.811	92.091	-164.814	151.889	-129.255	79.675
-101.699	112.629	-153.036	150.473	-124.234	87.851
-85.808	110.762	-131.704	158.218	-128.973	77.805
-93.749	116.399	-151.019	151.951	-125.264	81.38
-85.934	88.635	-151.33	150.774	-127.102	81.351
-84.671	107.051	-136.488	152.325	-127.026	76.193
-87.152	116.619	-165.868	149.738	-124.874	76.508
-85.392	95.601	-155.583	149.45	-132.943	76.012
-84.153	114.315	-137.431	158.452	-116.923	81.626
-80.388	83.292	-152.29	152.842	-96.723	87.521
-79.29	104.828	-143.858	150.177	-93.5	82.056
-80.756	85.623	-134.627	153.558	-90.077	106.097
-107.703	105.372	-167.832	151.009	-99.95	107.553
-81.681	88.583	-160.612	150.035	-128.386	89.874
-91.104	142.651	-138.534	156.385	-119.912	96.373
-86.021	90.517	-147.718	151.292	-124.955	96.588
-86.859	112.775	-145.273	156.833	-116.056	98.204
-92.373	89.615	-144.301	154.91	-125.702	93.145
-85.44	112.153	-165.369	149.086	-107.107	104.577
-85.217	98.36	-163.66	150.125	-95.981	84.395
-87.754	100.684	-147.135	158.052	-106.019	95.147
-88.888	90.397	-156.005	153.921	-118.037	90.281
-88.42	110.5	-135.622	152.774	-109.099	105.662
-84.581	101.357	-114.1	145.764	-123.724	91
-89.446	106.652	-158.761	148.25	-121.711	109.325
-89.7	87.394	-161.073	146.956	-121.095	102.43
-89.871	100.911	-148.777	148.344	-120.368	110.438
-84.721	102.081	-127.768	138.911	-115.723	113.325
-88.154	109.853	-147.739	143.432
-91.452	87.792	-149.845	158.309
-91.642	102.986	-106.325	120.18
-82.952	106.281	-166.365	131.822
-89.594	115.874	-121.641	129.017
-93.008	89.28	-131.598	141.23
-79.349	99.858	-127.729	136.971
-92.719	105.621	-171.134	150.658
-82.269	117.392	-103.707	150.926
-85.1	91.636	-151.646	153.61
-84.229	117.35	-158.025	158.015
-102.51	117.511	-171.902	153.94
-81.897	89.227	-145.287	144.077
-118.303	85.528	-140.542	158.471
-79.808	94.961	-132.419	150.57
-96.489	140.805	-150.971	149.317
-87.484	99.164	-131.747	154.985
-88.205	100.546	-171.006	149.936
-87.184	93.622	-152.882	145.224
-93.527	115.939	-120.21	152.974
-89.104	100.662	-141.013	149.633
-92.388	101.108	-147.762	148.744
-88.213	93.806	-134.664	154.842
-97.148	100.106	-168.231	149.407
-89.972	100.616	-155.013	145.538
-94.766	94.594	-130.481	154.636
-88.25	93.781	-136.281	147.851
-98.805	96.22	-146.664	149.852
-91.127	99.252	-118.423	156.382
-96.12	110.331	-167.974	149.761
-88.064	90.597	-153.653	144.098
-93.491	89.114	-137.246	153.046
-92.677	101.07	-130.309	148.364
-98.249	108.548	-146.908	151.819
-89.896	97.102	-121.732	156.429
-88.422	102.555	-169.092	146.033
-87.218	100.923	-154.221	145.655
-93.813	107.28	-149.609	153.612
-91.515	106.685	-133.517	154.986
-89.873	120.527	-151.018	153.128
-87.868	103.129	-106.713	151.204
-94.491	110.043	-178.174	151.578
-99.943	114.509	-135.083	143.42
-86.107	119.925	-152.245	140.043
-94.446	105.576	-145.283	157.108
-90.329	109.914	-167.799	152.281
-95.711	118.786	-138.037	155.162
-85.572	109.863	-162.415	148.338
-96.375	105.108	-138.663	138.707
-79.717	98.583	-155.893	150.699
-110.223	125.114	-159.41	154.91
-84.12	111.003	-166.62	152.459
-115.34	107.968	-103.167	151.385
-87.361	113.246	-140.071	143.114
-97.523	106.623	-150.495	153.911
-97.347	105.244	-164.134	154.537
-104.363	110.671	-156.57	149.112
-88.398	117.531	-117.482	157.249
-96.717	116.277	-154.588	155.302
-93.765	100.058	-150.05	151.012
-102.126	110.568	-142.045	160.391
-90.604	112.398	-161.171	152.866
-91.22	120.167	-154.001	148.876
-90.932	101.42	-121.687	159.519
-98.246	103.998	-155.572	157.522
-86.354	112.609	-145.476	151.897
-90.874	120.129	-126.382	160.832
-91.877	109.962	-158.576	154.242
-92.258	115.534	-154.274	151.154
-86.668	111.171	-110.473	159.256
-91.276	116.059	-156.099	156.587
-85.334	116.302	-146.047	152.117
-89.384	107.012	-124.63	164.44
-86.013	110.87	-148.96	153.295
-90.067	116.82	-152.159	151.435
-80.042	96.699	-139.149	161.816
-108.011	94.234	-151.715	152.355
-77.036	97.064	-147.736	148.825
-108.353	136.199	-112.353	164.125
-84.532	108.857	-149.111	156.099
-84.142	119.958	-151.732	153.958
-100.717	101.299	-139.845	161.624
-89.103	124.894	-141.926	149.123
-92.24	119.716	-155.849	147.628
-98.448	130.458	-131.018	172.001
-105.793	102.565	-141.554	149.683
-104.904	125.267	-149.456	149.845
-96.186	124.62	-142.365	159.541
-113.819	132.392	-136.29	150.024
-108.366	103.036	-164.288	146.691
-111.315	119.713	-156.347	164.255
-99.122	123.816	-163.418	145.37
-105.532	132.101	-146.061	146.052
-101.926	104.313	-156.3	150.291
		-157.492	159.245
		-175.56	148.158
		-149.189	154.916
		-163.035	152.586
		-151.48	142.732
		-157.496	149.08
		-162.506	154.127
		-170.534	145.389
		-140.382	143.323
		-146.463	143.299
		-160.391	155.156
		-160.631	144.437
		-157.465	147.531
		-138.54	155.374
		-168.846	147.961
		-158.502	145.637
		-158.163	153.494
		-157.503	153.017
		-157.867	158.585
		-133.791	163.735
		-163.443	155.236
		-165.087	149.217
		-157.174	163.189
		-155.79	155.011
		-150.744	155.229
		-139.187	164.743
		-166.508	153.662
		-161.447	146.098
		-159.154	158.702
		-159.413	152.422
		-150.997	150.604
		-133.652	168.782
		-158.768	149.982
		-159.834	145.815
		-162.748	151.929
		-161.721	151.262
		-162.348	146.375
		-151.243	166.273
		-158.758	144.723
		-151.854	145.971
		-162.021	145.139
		-160.151	153.12
		-172	145.755
		-146.713	157.416
		-161.18	146.291
		-152.885	139.608
		-158.639	143.638
		-159.635	148.608
		-173.046	147.203
		-113.152	148.519
		-144.232	145.672
		-156.902	149.706
		-170.395	151.329
		-160.152	144.544
		-145.787	155.628
		-151.781	160.317
		-157.899	147.588
		-163.059	154.542
		-169.722	155.464
		-169.344	154.381
		-164.196	164.415
		-149.823	162.374
		-156.648	159.377
		-168.508	168.55
		-169.682	161.176
		-171.216	164.642
		-171.285	163.95
		-160.989	163.64
		-154.163	161.715
		-165.966	167.612
		-174.462	161.866
		-169.913	159.911
		-170.88	158.759
		-170.166	162.166
		-148.765	159.115
		-159.087	154.147

## Sheet: Figure S11
	Distance
ar.u.	Å
0.555862	2.45	0.645684	3.3635	0.69729	3.88565	0.730145	4.21808
0.621812	3.02	0.642617	3.33246
0.772652	4.72
0.315704	0
0.307372	0

## Sheet: Figure S12
pH6							pH6.5							pH7 gel							pH7 sol							pH8 sol							pH9 sol
G'			G"				G'			G"				G'			G"				G'			G"				G'			G"				G'			G"
Complex strain %	Shear modulus (Mpa)	Standard error (MPa)	Complex strain %	Shear modulus (Mpa)	Standard error (MPa)		Complex strain %	Shear modulus (Mpa)	Standard error (MPa)	Complex strain %	Shear modulus (Mpa)	Standard error (MPa)		Complex strain %	Shear modulus (Mpa)	Standard error (MPa)	Complex strain %	Shear modulus (Mpa)	Standard error (MPa)		Complex strain %	Shear modulus (Mpa)	Standard error (MPa)	Complex strain %	Shear modulus (Mpa)	Standard error (MPa)		Complex strain %	Shear modulus (Mpa)	Standard error (MPa)	Complex strain %	Shear modulus (Mpa)	Standard error (MPa)		Complex strain %	Shear modulus (Mpa)	Standard error (MPa)	Complex strain %	Shear modulus (Mpa)	Standard error (MPa)
0.09887	234.91	51.663	0.09887	59.2593	5.33786		0.09919	140.032	58.9612	0.09919	32.8088	5.73312		0.09947	56.6673	17.6472	0.09947	31.0517	10.8729		0.05867	0.8644	0.25959	0.05867	0.57873	0.16383		0.09877	2.26989	0.22965	0.09877	7.71667	0.92279		0.10069	0.64773	0.06806	0.10069	4.13562	0.3536
0.74873	257.978	72.3728	0.74873	58.7938	14.2604		0.74876	160.846	73.7023	0.74876	36.281	10.8064		0.7484	67.1201	17.594	0.7484	33.3346	11.3713		0.70765	0.53348	0.04463	0.70765	0.64199	0.03427		0.74741	2.0111	0.0228	0.74741	7.72584	0.76316		0.74942	0.80399	0.14304	0.74942	4.0275	0.22968
1.3986	263.432	73.8694	1.3986	59.8235	14.4498		1.39833	163.078	75.5001	1.39833	36.3645	11.1199		1.39733	68.8972	17.5613	1.39733	33.592	11.3465		1.35662	0.68866	0.02797	1.35662	0.63083	0.03706		1.39606	2.02635	0.16521	1.39606	7.72595	0.66773		1.39815	1.11774	0.11906	1.39815	3.95874	0.24442
2.04846	264.948	74.6523	2.04846	60.1666	14.5716		2.0479	163.148	75.8508	2.0479	36.4034	11.1877		2.04626	69.7649	17.4589	2.04626	33.6546	11.2307		2.0056	0.59944	0.00668	2.0056	0.62588	0.03389		2.04471	2.03343	0.24924	2.04471	7.72253	0.63733		2.04688	1.22803	0.11007	2.04688	3.93163	0.25359
2.69833	265.605	75.6107	2.69833	60.2682	14.7514		2.69747	163.094	76.2878	2.69747	36.4083	11.3416		2.6952	70.3989	17.498	2.6952	33.7644	11.2387		2.65457	0.63913	0.01352	2.65457	0.62367	0.03581		2.69336	2.02931	0.2166	2.69336	7.7367	0.65818		2.69561	1.16138	0.10365	2.69561	3.9519	0.25049
3.34819	265.595	76.1395	3.34819	60.297	14.9068		3.34704	162.374	76.1624	3.34704	36.3164	11.3939		3.34413	70.7619	17.4661	3.34413	33.8019	11.1814		3.30355	0.5875	0.00881	3.30355	0.62344	0.03463		3.34201	2.03065	0.18934	3.34201	7.74679	0.67677		3.34434	1.11519	0.10253	3.34434	3.96481	0.25096
3.99805	265.79	76.2361	3.99805	60.4684	14.962		3.99661	161.844	76.2155	3.99661	36.3041	11.4537		3.99306	71.0496	17.5091	3.99306	33.8673	11.1909		3.95253	0.60871	0.0085	3.95253	0.62331	0.03469		3.99066	2.02696	0.20411	3.99066	7.75445	0.67213		3.99307	1.1217	0.09372	3.99307	3.96068	0.25109
4.64792	265.432	76.3894	4.64792	60.5274	15.0433		4.64618	160.983	75.9891	4.64618	36.2112	11.4998		4.64199	71.1819	17.5128	4.64199	33.8967	11.176		4.6015	0.60234	0.00859	4.6015	0.62155	0.03331		4.63931	2.0255	0.21301	4.63931	7.76157	0.67078		4.6418	1.1237	0.08903	4.6418	3.96152	0.25349
5.29778	265.034	76.4771	5.29778	60.5867	15.1237		5.29575	160.116	75.7196	5.29575	36.1217	11.5274		5.29092	71.2842	17.5135	5.29092	33.9155	11.1601		5.25048	0.59438	0.00845	5.25048	0.62152	0.03229		5.28796	2.02311	0.21575	5.28796	7.76864	0.673		5.29053	1.11552	0.08338	5.29053	3.96371	0.2549
5.94765	264.586	76.4818	5.94765	60.6467	15.203		5.94532	159.243	75.3926	5.94532	36.0382	11.5315		5.93986	71.3475	17.5107	5.93986	33.9205	11.1433		5.89946	0.58588	0.008	5.89946	0.62454	0.03195		5.93661	2.01944	0.21014	5.93661	7.77564	0.68008		5.93926	1.0938	0.07673	5.93926	3.96772	0.25501
6.59751	264.061	76.4707	6.59751	60.6826	15.2678		6.59489	158.434	75.0974	6.59489	35.9496	11.5422		6.58879	71.3859	17.5091	6.58879	33.9217	11.1289		6.54843	0.57737	0.00746	6.54843	0.62589	0.03185		6.58525	2.01767	0.208	6.58525	7.78131	0.68424		6.58799	1.07862	0.07048	6.58799	3.97034	0.25554
7.24738	263.438	76.4395	7.24738	60.688	15.3145		7.24446	157.701	74.8395	7.24446	35.8526	11.5615		7.23772	71.3912	17.5088	7.23772	33.9177	11.1177		7.19741	0.56882	0.00629	7.19741	0.62432	0.03215		7.2339	2.01846	0.21055	7.2339	7.78514	0.68447		7.23671	1.07214	0.06434	7.23671	3.97114	0.25662
7.89724	262.816	76.4097	7.89724	60.6933	15.3612		7.89403	156.969	74.5819	7.89403	35.7556	11.5808		7.88665	71.3964	17.5089	7.88665	33.9138	11.1065		7.84638	0.56028	0.00515	7.84638	0.62274	0.03246		7.88255	2.01926	0.2131	7.88255	7.78898	0.68469		7.88544	1.06566	0.05835	7.88544	3.97193	0.2577
8.54711	262.036	76.3379	8.54711	60.7024	15.3973		8.5436	156.344	74.3795	8.5436	35.7001	11.5797		8.53558	71.3585	17.5083	8.53558	33.9086	11.096		8.49536	0.55315	0.00464	8.49536	0.62299	0.03277		8.5312	2.01695	0.21528	8.5312	7.79181	0.68437		8.53417	1.06138	0.05434	8.53417	3.9719	0.25781
9.19697	261.244	76.2648	9.19697	60.7116	15.4328		9.19317	155.725	74.1814	9.19317	35.6481	11.5765		9.18452	71.3164	17.5076	9.18452	33.9033	11.0857		9.14434	0.54627	0.00423	9.14434	0.62357	0.03309		9.17985	2.01432	0.21741	9.17985	7.79454	0.68399		9.1829	1.05734	0.05059	9.1829	3.9718	0.25782
9.84683	260.451	76.1936	9.84683	60.7208	15.4684		9.84274	155.106	73.9834	9.84274	35.5961	11.5733		9.83345	71.2743	17.5071	9.83345	33.898	11.0754		9.79331	0.5394	0.00383	9.79331	0.62415	0.03341		9.8285	2.0117	0.21955	9.8285	7.79726	0.68361		9.83163	1.0533	0.04692	9.83163	3.97169	0.25784
10.4967	259.754	76.1155	10.4967	60.7223	15.488		10.4923	154.545	73.7694	10.4923	35.5388	11.5744		10.4824	71.2098	17.5037	10.4824	33.8917	11.0673		10.4423	0.52958	0.00379	10.4423	0.62457	0.03338		10.4771	2.00978	0.22002	10.4771	7.8002	0.68435		10.4804	1.04615	0.04317	10.4804	3.97296	0.25851
11.1466	259.085	76.0357	11.1466	60.7215	15.5029		11.1419	154.003	73.5504	11.1419	35.4797	11.5769		11.1313	71.1379	17.4992	11.1313	33.885	11.06		11.0913	0.51841	0.00393	11.0913	0.62491	0.03318		11.1258	2.00811	0.21986	11.1258	7.80321	0.6855		11.1291	1.03794	0.03977	11.1291	3.97472	0.25943
11.7964	258.416	75.9564	11.7964	60.7206	15.5178		11.7915	153.461	73.3314	11.7915	35.4206	11.5794		11.7803	71.066	17.4948	11.7803	33.8783	11.0528		11.7402	0.50724	0.00406	11.7402	0.62525	0.03299		11.7744	2.00643	0.21971	11.7744	7.80623	0.68665		11.7778	1.02974	0.03694	11.7778	3.97647	0.26035
12.4463	257.747	75.8778	12.4463	60.7198	15.5328		12.441	152.919	73.1126	12.441	35.3615	11.582		12.4292	70.9942	17.4905	12.4292	33.8717	11.0455		12.3892	0.49607	0.0042	12.3892	0.62559	0.03279		12.4231	2.00475	0.21955	12.4231	7.80924	0.6878		12.4266	1.02153	0.0348	12.4266	3.97823	0.26127
13.0962	257.091	75.7708	13.0962	60.7078	15.5449		13.0906	152.238	72.7377	13.0906	35.307	11.5752		13.0781	70.9079	17.4887	13.0781	33.863	11.0399		13.0382	0.48697	0.00424	13.0382	0.62618	0.03276		13.0717	2.00324	0.21935	13.0717	7.81209	0.68916		13.0753	1.0103	0.03314	13.0753	3.98035	0.2608
13.746	256.44	75.6557	13.746	60.6925	15.5562		13.7402	151.517	72.3181	13.7402	35.2539	11.5658		13.727	70.817	17.4878	13.727	33.8537	11.0349		13.6872	0.47879	0.00424	13.6872	0.62687	0.03279		13.7204	2.00178	0.21913	13.7204	7.81488	0.69059		13.724	0.99806	0.0335	13.724	3.98261	0.25986
14.3959	255.789	75.5414	14.3959	60.6773	15.5677		14.3897	150.797	71.8986	14.3897	35.2008	11.5564		14.376	70.7262	17.4869	14.376	33.8444	11.0298		14.3361	0.47062	0.00425	14.3361	0.62756	0.03282		14.369	2.00032	0.21891	14.369	7.81766	0.69202		14.3727	0.98581	0.03609	14.3727	3.98486	0.25892
15.0457	255.138	75.4279	15.0457	60.662	15.5792		15.0393	150.077	71.4794	15.0393	35.1477	11.547		15.0249	70.6353	17.486	15.0249	33.8351	11.0248		14.9851	0.46244	0.00425	14.9851	0.62825	0.03285		15.0177	1.99887	0.21869	15.0177	7.82044	0.69345		15.0215	0.97356	0.04049	15.0215	3.98711	0.25799
15.6956	254.487	75.3152	15.6956	60.6467	15.5907		15.6889	149.36	71.0595	15.6889	35.0951	11.5376		15.6738	70.5445	17.4851	15.6738	33.8258	11.0198		15.6341	0.45427	0.00425	15.6341	0.62894	0.03288		15.6663	1.99741	0.21847	15.6663	7.82323	0.69488		15.6702	0.96131	0.04618	15.6702	3.98936	0.25706
16.3455	253.87	75.2173	16.3455	60.6298	15.5976		16.3385	148.83	70.8063	16.3385	35.051	11.53		16.3228	70.4244	17.483	16.3228	33.8191	11.0158		16.2831	0.45021	0.00419	16.2831	0.62897	0.03274		16.315	1.99548	0.21903	16.315	7.82552	0.69542		16.3189	0.95195	0.05089	16.3189	3.99061	0.25678
16.9953	253.262	75.1245	16.9953	60.6125	15.6032		16.988	148.359	70.6088	16.988	35.0093	11.5229		16.9717	70.2938	17.4805	16.9717	33.8133	11.0121		16.9321	0.44821	0.00413	16.9321	0.62868	0.0325		16.9636	1.99338	0.21991	16.9636	7.82763	0.69563		16.9676	0.94374	0.0551	16.9676	3.99145	0.25678
17.6452	252.655	75.0323	17.6452	60.5951	15.6088		17.6376	147.888	70.4114	17.6376	34.9675	11.5159		17.6206	70.1632	17.478	17.6206	33.8075	11.0085		17.581	0.44622	0.00406	17.581	0.62839	0.03227		17.6123	1.99127	0.22079	17.6123	7.82973	0.69583		17.6164	0.93553	0.05945	17.6164	3.9923	0.25677
18.2951	252.048	74.9406	18.2951	60.5777	15.6144		18.2872	147.416	70.214	18.2872	34.9257	11.5089		18.2696	70.0326	17.4758	18.2696	33.8017	11.0048		18.23	0.44423	0.004	18.23	0.6281	0.03204		18.2609	1.98916	0.22166	18.2609	7.83184	0.69603		18.2651	0.92732	0.06391	18.2651	3.99314	0.25676
18.9449	251.441	74.8493	18.9449	60.5603	15.6201		18.9367	146.945	70.0167	18.9367	34.8839	11.5018		18.9185	69.902	17.4736	18.9185	33.796	11.0012		18.879	0.44223	0.00394	18.879	0.62781	0.03181		18.9096	1.98706	0.22254	18.9096	7.83395	0.69623		18.9138	0.91911	0.06845	18.9138	3.99398	0.25675
19.5948	250.833	74.7586	19.5948	60.5429	15.6258		19.5863	146.48	69.818	19.5863	34.8426	11.4948		19.5674	69.7713	17.4715	19.5674	33.7902	10.9975		19.528	0.44024	0.00388	19.528	0.62752	0.03157		19.5582	1.98495	0.22342	19.5582	7.83605	0.69644		19.5626	0.91091	0.07307	19.5626	3.99483	0.25675
20.2447	250.205	74.6256	20.2447	60.532	15.6387		20.2359	146.039	69.6059	20.2359	34.8036	11.4871		20.2164	69.6354	17.4633	20.2164	33.7823	10.9945		20.1769	0.43858	0.00377	20.1769	0.62736	0.03145		20.2069	1.98254	0.22404	20.2069	7.83818	0.6969		20.2113	0.90337	0.07671	20.2113	3.99574	0.25683
20.8945	249.552	74.4421	20.8945	60.5286	15.6601		20.8854	145.618	69.3784	20.8854	34.767	11.4785		20.8653	69.4914	17.4458	20.8653	33.7714	10.9922		20.8259	0.43756	0.00357	20.8259	0.62745	0.03152		20.8555	1.97965	0.22427	20.8555	7.84036	0.69777		20.86	0.89687	0.07881	20.86	3.99674	0.25704
21.5444	248.899	74.2588	21.5444	60.5252	15.6814		21.535	145.197	69.1509	21.535	34.7303	11.4698		21.5142	69.3474	17.4284	21.5142	33.7605	10.9899		21.4749	0.43654	0.00337	21.4749	0.62753	0.03159		21.5042	1.97676	0.2245	21.5042	7.84254	0.69865		21.5088	0.89037	0.08091	21.5088	3.99774	0.25724
22.1943	248.247	74.0756	22.1943	60.5218	15.7029		22.1846	144.775	68.9235	22.1846	34.6936	11.4611		22.1632	69.2035	17.4111	22.1632	33.7497	10.9877		22.1239	0.43552	0.00317	22.1239	0.62761	0.03166		22.1528	1.97387	0.22473	22.1528	7.84472	0.69952		22.1575	0.88388	0.08301	22.1575	3.99875	0.25745
22.8441	247.594	73.8926	22.8441	60.5184	15.7243		22.8342	144.354	68.6962	22.8342	34.657	11.4525		22.8121	69.0595	17.394	22.8121	33.7388	10.9854		22.7728	0.4345	0.00297	22.7728	0.6277	0.03172		22.8015	1.97098	0.22496	22.8015	7.84689	0.7004		22.8062	0.87738	0.08511	22.8062	3.99975	0.25766
23.494	246.942	73.7097	23.494	60.515	15.7458		23.4837	143.932	68.4689	23.4837	34.6203	11.4438		23.461	68.9156	17.377	23.461	33.7279	10.9832		23.4218	0.43348	0.00278	23.4218	0.62778	0.03179		23.4501	1.96809	0.22519	23.4501	7.84907	0.70127		23.455	0.87088	0.08722	23.455	4.00076	0.25787
24.1439	246.289	73.5269	24.1439	60.5116	15.7673		24.1333	143.513	68.2411	24.1333	34.584	11.4352		24.11	68.7716	17.3601	24.11	33.717	10.9809		24.0708	0.43245	0.00258	24.0708	0.62786	0.03186		24.0988	1.9652	0.22542	24.0988	7.85125	0.70215		24.1037	0.86438	0.08932	24.1037	4.00176	0.25809
24.7937	245.636	73.3442	24.7937	60.5082	15.7889		24.7829	143.109	68.0103	24.7829	34.5499	11.4268		24.7589	68.6277	17.3433	24.7589	33.7061	10.9787		24.7198	0.43143	0.0024	24.7198	0.62795	0.03193		24.7474	1.96231	0.22565	24.7474	7.85343	0.70302		24.7524	0.85788	0.09142	24.7524	4.00276	0.2583
25.4436	245.042	73.2148	25.4436	60.5018	15.8052		25.4324	142.707	67.7739	25.4324	34.5161	11.4171		25.4078	68.418	17.3142	25.4078	33.696	10.9747		25.3687	0.43043	0.00233	25.3687	0.62802	0.03195		25.3961	1.95968	0.22579	25.3961	7.85507	0.70375		25.4011	0.85269	0.09281	25.4011	4.00339	0.25865
26.0935	244.512	73.1443	26.0935	60.4918	15.8158		26.082	142.306	67.5314	26.082	34.4827	11.406		26.0568	68.1222	17.2704	26.0568	33.687	10.9686		26.0177	0.42946	0.00247	26.0177	0.62806	0.03189		26.0447	1.95739	0.2258	26.0447	7.856	0.70426		26.0499	0.8492	0.09328	26.0499	4.00352	0.25918
26.7433	243.982	73.0741	26.7433	60.4819	15.8264		26.7316	141.905	67.289	26.7316	34.4493	11.3949		26.7057	67.8265	17.2285	26.7057	33.678	10.9625		26.6667	0.42849	0.00262	26.6667	0.6281	0.03183		26.6934	1.9551	0.22581	26.6934	7.85693	0.70478		26.6986	0.84571	0.09374	26.6986	4.00366	0.25971
27.3932	243.452	73.0041	27.3932	60.4719	15.8371		27.3811	141.504	67.0467	27.3811	34.4159	11.3838		27.3546	67.5307	17.1884	27.3546	33.6691	10.9563		27.3157	0.42753	0.00277	27.3157	0.62814	0.03176		27.342	1.95281	0.22582	27.342	7.85786	0.7053		27.3473	0.84221	0.09422	27.3473	4.00379	0.26025
28.043	242.922	72.9344	28.043	60.4619	15.8479		28.0307	141.104	66.8045	28.0307	34.3825	11.3727		28.0036	67.235	17.1503	28.0036	33.6601	10.9502		27.9646	0.42656	0.00292	27.9646	0.62817	0.0317		27.9907	1.95051	0.22583	27.9907	7.85879	0.70582		27.9961	0.83872	0.0947	27.9961	4.00392	0.26078
28.6929	242.392	72.8649	28.6929	60.452	15.8587		28.6803	140.703	66.5624	28.6803	34.3491	11.3617		28.6525	66.9392	17.1141	28.6525	33.6511	10.9441		28.6136	0.42559	0.00308	28.6136	0.62821	0.03164		28.6393	1.94822	0.22584	28.6393	7.85972	0.70634		28.6448	0.83523	0.09518	28.6448	4.00406	0.26131
29.3428	241.861	72.7957	29.3428	60.442	15.8695		29.3299	140.302	66.3203	29.3299	34.3157	11.3506		29.3014	66.6435	17.0799	29.3014	33.6422	10.9379		29.2626	0.42462	0.00325	29.2626	0.62825	0.03157		29.288	1.94593	0.22586	29.288	7.86065	0.70686		29.2935	0.83174	0.09567	29.2935	4.00419	0.26184
29.9926	241.331	72.7267	29.9926	60.4321	15.8804		29.9794	139.902	66.0782	29.9794	34.2825	11.3396		29.9503	66.3477	17.0475	29.9503	33.6332	10.9318		29.9116	0.42365	0.00341	29.9116	0.62829	0.03151		29.9366	1.94364	0.22587	29.9366	7.86158	0.70738		29.9422	0.82825	0.09617	29.9422	4.00432	0.26238
30.6425	240.801	72.658	30.6425	60.4221	15.8913		30.629	139.508	65.8349	30.629	34.2509	11.3288		30.5993	66.0519	17.0172	30.5993	33.6242	10.9257		30.5605	0.42269	0.00358	30.5605	0.62833	0.03145		30.5853	1.94135	0.22588	30.5853	7.86251	0.7079		30.591	0.82476	0.09667	30.591	4.00446	0.26291
31.2924	240.271	72.5896	31.2924	60.4121	15.9023		31.2786	139.114	65.5917	31.2786	34.2194	11.318		31.2482	65.7562	16.9888	31.2482	33.6153	10.9196		31.2095	0.42172	0.00375	31.2095	0.62837	0.03139		31.2339	1.93905	0.22589	31.2339	7.86344	0.70841		31.2397	0.82127	0.09717	31.2397	4.00459	0.26344
31.9422	239.77	72.5296	31.9422	60.4034	15.9101		31.9281	138.712	65.3268	31.9281	34.1906	11.308		31.8971	65.5134	16.9633	31.8971	33.6066	10.9137		31.8585	0.42069	0.00387	31.8585	0.62843	0.03135		31.8826	1.93703	0.22586	31.8826	7.8641	0.70893		31.8884	0.8186	0.09757	31.8884	4.0045	0.26392
32.5921	239.3	72.4778	32.5921	60.3963	15.9146		32.5777	138.297	65.0358	32.5777	34.1652	11.2992		32.5461	65.3492	16.9401	32.5461	33.5984	10.908		32.5075	0.41957	0.00389	32.5075	0.6285	0.03134		32.5312	1.93542	0.22574	32.5312	7.86433	0.70944		32.5372	0.8171	0.09782	32.5372	4.00411	0.26431
33.242	238.829	72.4262	33.242	60.3892	15.9192		33.2273	137.883	64.7449	33.2273	34.1398	11.2903		33.195	65.185	16.9171	33.195	33.5902	10.9023		33.1564	0.41845	0.00391	33.1564	0.62857	0.03134		33.1799	1.93381	0.22563	33.1799	7.86457	0.70996		33.1859	0.81559	0.09807	33.1859	4.00371	0.2647
33.8918	238.358	72.3746	33.8918	60.382	15.9238		33.8768	137.468	64.4541	33.8768	34.1144	11.2815		33.8439	65.0209	16.8945	33.8439	33.582	10.8967		33.8054	0.41733	0.00393	33.8054	0.62864	0.03134		33.8285	1.93219	0.22551	33.8285	7.86481	0.71047		33.8346	0.81408	0.09832	33.8346	4.00332	0.26509
34.5417	237.888	72.3232	34.5417	60.3749	15.9284		34.5264	137.054	64.1634	34.5264	34.0891	11.2727		34.4929	64.8567	16.8722	34.4929	33.5739	10.891		34.4544	0.41621	0.00396	34.4544	0.62871	0.03133		34.4772	1.93058	0.2254	34.4772	7.86505	0.71099		34.4833	0.81257	0.09858	34.4833	4.00292	0.26548
35.1915	237.417	72.2719	35.1915	60.3677	15.9331		35.176	136.64	63.8729	35.176	34.0637	11.2638		35.1418	64.6926	16.8501	35.1418	33.5657	10.8854		35.1034	0.41509	0.00399	35.1034	0.62878	0.03133		35.1258	1.92897	0.22529	35.1258	7.86529	0.7115		35.1321	0.81107	0.09884	35.1321	4.00252	0.26587
35.8414	236.947	72.2207	35.8414	60.3606	15.9378		35.8255	136.225	63.5824	35.8255	34.0383	11.255		35.7907	64.5284	16.8283	35.7907	33.5575	10.8797		35.7524	0.41397	0.00402	35.7524	0.62885	0.03133		35.7745	1.92736	0.22517	35.7745	7.86552	0.71202		35.7808	0.80956	0.09911	35.7808	4.00213	0.26626
36.4913	236.476	72.1696	36.4913	60.3535	15.9425		36.4751	135.811	63.2921	36.4751	34.0129	11.2462		36.4397	64.3642	16.8069	36.4397	33.5493	10.8741		36.4013	0.41285	0.00405	36.4013	0.62893	0.03133		36.4231	1.92575	0.22506	36.4231	7.86576	0.71253		36.4295	0.80805	0.09939	36.4295	4.00173	0.26665
37.1411	236.006	72.1186	37.1411	60.3463	15.9473		37.1247	135.396	63.0019	37.1247	33.9875	11.2374		37.0886	64.2001	16.7857	37.0886	33.5411	10.8684		37.0503	0.41173	0.00408	37.0503	0.629	0.03132		37.0718	1.92413	0.22495	37.0718	7.866	0.71304		37.0783	0.80655	0.09966	37.0783	4.00134	0.26704
37.791	235.535	72.0678	37.791	60.3392	15.9521		37.7743	134.978	62.7125	37.7743	33.9628	11.2287		37.7375	64.0359	16.7649	37.7375	33.5329	10.8628		37.6993	0.41061	0.00411	37.6993	0.62907	0.03132		37.7204	1.92252	0.22484	37.7204	7.86624	0.71356		37.727	0.80504	0.09995	37.727	4.00094	0.26743
38.4409	235.065	72.017	38.4409	60.3321	15.957		38.4238	134.559	62.4234	38.4238	33.9381	11.22		38.3865	63.8718	16.7444	38.3865	33.5247	10.8571		38.3483	0.40949	0.00415	38.3483	0.62914	0.03132		38.3691	1.92091	0.22472	38.3691	7.86647	0.71407		38.3757	0.80353	0.10023	38.3757	4.00054	0.26782
39.0907	234.594	71.9664	39.0907	60.3249	15.9619		39.0734	134.141	62.1344	39.0734	33.9135	11.2113		39.0354	63.7076	16.7241	39.0354	33.5165	10.8515		38.9972	0.40837	0.00418	38.9972	0.62921	0.03132		39.0177	1.9193	0.22461	39.0177	7.86671	0.71459		39.0245	0.80203	0.10052	39.0245	4.00015	0.26821
39.7406	234.124	71.9159	39.7406	60.3178	15.9668		39.723	133.722	61.8454	39.723	33.8889	11.2026		39.6843	63.5434	16.7042	39.6843	33.5084	10.8459		39.6462	0.40725	0.00422	39.6462	0.62928	0.03131		39.6664	1.91769	0.2245	39.6664	7.86695	0.7151		39.6732	0.80052	0.10082	39.6732	3.99975	0.2686
40.3905	233.69	71.8569	40.3905	60.3013	15.9763		40.3725	133.248	61.4915	40.3725	33.8646	11.1894		40.3332	63.4193	16.6798	40.3332	33.494	10.8405		40.2952	0.40633	0.0042	40.2952	0.62934	0.03132		40.315	1.91596	0.22441	40.315	7.8669	0.7155		40.3219	0.79888	0.10116	40.3219	3.99937	0.26888
41.0403	233.262	71.7964	41.0403	60.2835	15.9863		41.0221	132.76	61.1224	41.0221	33.8401	11.1753		40.9822	63.3054	16.6543	40.9822	33.478	10.8352		40.9442	0.40547	0.00416	40.9442	0.62939	0.03132		40.9637	1.91419	0.22433	40.9637	7.86678	0.71588		40.9706	0.79721	0.10152	40.9706	3.99899	0.26913
41.6902	232.833	71.7361	41.6902	60.2656	15.9964		41.6717	132.271	60.7535	41.6717	33.8156	11.1612		41.6311	63.1914	16.6288	41.6311	33.4621	10.8299		41.5931	0.40462	0.00412	41.5931	0.62944	0.03133		41.6123	1.91243	0.22425	41.6123	7.86665	0.71625		41.6194	0.79553	0.10189	41.6194	3.99862	0.26937
42.3401	232.405	71.6759	42.3401	60.2478	16.0065		42.3212	131.783	60.3848	42.3212	33.7911	11.1471		42.2801	63.0775	16.6033	42.2801	33.4462	10.8245		42.2421	0.40376	0.00408	42.2421	0.6295	0.03134		42.261	1.91067	0.22417	42.261	7.86653	0.71662		42.2681	0.79386	0.10225	42.2681	3.99824	0.26962
42.9899	231.976	71.6158	42.9899	60.2299	16.0166		42.9708	131.295	60.0162	42.9708	33.7667	11.133		42.929	62.9635	16.5779	42.929	33.4302	10.8192		42.8911	0.40291	0.00405	42.8911	0.62955	0.03134		42.9096	1.90891	0.22409	42.9096	7.8664	0.717		42.9168	0.79219	0.10262	42.9168	3.99786	0.26986
43.6398	231.548	71.5559	43.6398	60.2121	16.0267		43.6204	130.807	59.6479	43.6204	33.7422	11.1189		43.5779	62.8496	16.5525	43.5779	33.4143	10.8139		43.5401	0.40205	0.00401	43.5401	0.6296	0.03135		43.5582	1.90715	0.22401	43.5582	7.86627	0.71737		43.5656	0.79051	0.10298	43.5656	3.99748	0.27011
44.2897	231.119	71.4961	44.2897	60.1942	16.0368		44.27	130.319	59.2797	44.27	33.7177	11.1049		44.2268	62.7357	16.5272	44.2268	33.3983	10.8086		44.1891	0.40119	0.00397	44.1891	0.62965	0.03135		44.2069	1.90539	0.22393	44.2069	7.86615	0.71774		44.2143	0.78884	0.10335	44.2143	3.9971	0.27036
44.9395	230.691	71.4364	44.9395	60.1764	16.047		44.9195	129.83	58.9118	44.9195	33.6932	11.0908		44.8758	62.6217	16.5019	44.8758	33.3824	10.8033		44.838	0.40034	0.00393	44.838	0.62971	0.03136		44.8555	1.90363	0.22385	44.8555	7.86602	0.71811		44.863	0.78716	0.10373	44.863	3.99673	0.2706
45.5894	230.262	71.3769	45.5894	60.1586	16.0571		45.5691	129.342	58.544	45.5691	33.6687	11.0768		45.5247	62.5078	16.4767	45.5247	33.3664	10.798		45.487	0.39948	0.0039	45.487	0.62976	0.03136		45.5042	1.90186	0.22378	45.5042	7.8659	0.71849		45.5117	0.78549	0.1041	45.5117	3.99635	0.27085
46.2392	229.834	71.3175	46.2392	60.1407	16.0673		46.2187	128.849	58.1774	46.2187	33.6437	11.0626		46.1736	62.3938	16.4515	46.1736	33.3505	10.7926		46.136	0.39863	0.00386	46.136	0.62981	0.03137		46.1528	1.9001	0.2237	46.1528	7.86577	0.71886		46.1605	0.78381	0.10448	46.1605	3.99597	0.27109
46.8891	229.405	71.2582	46.8891	60.1229	16.0775		46.8682	128.338	57.8137	46.8682	33.617	11.0483		46.8226	62.2799	16.4263	46.8226	33.3345	10.7873		46.785	0.39777	0.00383	46.785	0.62986	0.03137		46.8015	1.89834	0.22362	46.8015	7.86564	0.71923		46.8092	0.78214	0.10485	46.8092	3.99559	0.27134
47.539	228.977	71.1991	47.539	60.105	16.0876		47.5178	127.827	57.4502	47.5178	33.5904	11.034		47.4715	62.1659	16.4012	47.4715	33.3186	10.782		47.4339	0.39691	0.00379	47.4339	0.62992	0.03138		47.4501	1.89658	0.22354	47.4501	7.86552	0.71961		47.4579	0.78047	0.10523	47.4579	3.99522	0.27159
48.1888	228.548	71.1401	48.1888	60.0872	16.0978		48.1674	127.316	57.0868	48.1674	33.5637	11.0197		48.1204	62.052	16.3761	48.1204	33.3026	10.7767		48.0829	0.39606	0.00376	48.0829	0.62997	0.03139		48.0988	1.89482	0.22347	48.0988	7.86539	0.71998		48.1067	0.77879	0.10561	48.1067	3.99484	0.27183
48.8387	228.12	71.0812	48.8387	60.0694	16.108		48.817	126.806	56.7236	48.817	33.537	11.0054		48.7694	61.938	16.3511	48.7694	33.2867	10.7714		48.7319	0.3952	0.00372	48.7319	0.63002	0.03139		48.7474	1.89306	0.22339	48.7474	7.86527	0.72035		48.7554	0.77712	0.106	48.7554	3.99446	0.27208
49.4886	227.691	71.0225	49.4886	60.0515	16.1183		49.4665	126.295	56.3606	49.4665	33.5103	10.9912		49.4183	61.8241	16.3261	49.4183	33.2707	10.766		49.3809	0.39434	0.00369	49.3809	0.63007	0.0314		49.3961	1.89129	0.22331	49.3961	7.86514	0.72073		49.4041	0.77544	0.10638	49.4041	3.99408	0.27233
50.1384	227.261	70.9619	50.1384	60.0337	16.1286		50.1161	125.784	55.9976	50.1161	33.4836	10.9769		50.0672	61.7101	16.3011	50.0672	33.2548	10.7607		50.0298	0.39349	0.00366	50.0298	0.63013	0.0314		50.0447	1.88953	0.22324	50.0447	7.86502	0.7211		50.0528	0.77377	0.10677	50.0528	3.9937	0.27257
50.7883	226.77	70.8545	50.7883	60.0155	16.1409		50.7657	125.457	55.7921	50.7657	33.4612	10.9667		50.7162	61.5891	16.2757	50.7162	33.235	10.7564		50.6788	0.3927	0.00366	50.6788	0.63016	0.03139		50.6934	1.88757	0.223	50.6934	7.86475	0.72133		50.7016	0.77265	0.10688	50.7016	3.99329	0.27281
51.4382	226.278	70.7473	51.4382	59.9973	16.1531		51.4152	125.14	55.5959	51.4152	33.4392	10.9567		51.3651	61.4674	16.2502	51.3651	33.2148	10.7522		51.3278	0.39193	0.00366	51.3278	0.6302	0.03138		51.342	1.88559	0.22275	51.342	7.86447	0.72154		51.3503	0.77159	0.10696	51.3503	3.99288	0.27305
52.088	225.786	70.6402	52.088	59.9791	16.1653		52.0648	124.822	55.3997	52.0648	33.4171	10.9468		52.014	61.3457	16.2247	52.014	33.1947	10.748		51.9768	0.39116	0.00367	51.9768	0.63023	0.03137		51.9907	1.88361	0.2225	51.9907	7.86418	0.72175		51.999	0.77053	0.10704	51.999	3.99246	0.27328
52.7379	225.295	70.5334	52.7379	59.9609	16.1776		52.7144	124.505	55.2035	52.7144	33.3951	10.9368		52.663	61.224	16.1992	52.663	33.1745	10.7438		52.6257	0.39039	0.00368	52.6257	0.63026	0.03136		52.6393	1.88163	0.22224	52.6393	7.8639	0.72197		52.6478	0.76947	0.10712	52.6478	3.99204	0.27352
53.3878	224.803	70.4267	53.3878	59.9427	16.1898		53.364	124.188	55.0073	53.364	33.373	10.9268		53.3119	61.1023	16.1738	53.3119	33.1544	10.7396		53.2747	0.38962	0.00368	53.2747	0.6303	0.03134		53.288	1.87965	0.22199	53.288	7.86362	0.72218		53.2965	0.76841	0.1072	53.2965	3.99162	0.27376
54.0376	224.311	70.3202	54.0376	59.9246	16.202		54.0135	123.871	54.8111	54.0135	33.351	10.9169		53.9608	60.9806	16.1484	53.9608	33.1343	10.7354		53.9237	0.38884	0.00369	53.9237	0.63033	0.03133		53.9366	1.87766	0.22174	53.9366	7.86333	0.72239		53.9452	0.76736	0.10728	53.9452	3.99121	0.274
54.6875	223.819	70.2139	54.6875	59.9064	16.2143		54.6631	123.553	54.615	54.6631	33.3289	10.9069		54.6098	60.8589	16.123	54.6098	33.1141	10.7311		54.5727	0.38807	0.0037	54.5727	0.63036	0.03132		54.5853	1.87568	0.22148	54.5853	7.86305	0.72261		54.5939	0.7663	0.10737	54.5939	3.99079	0.27424
55.3374	223.328	70.1079	55.3374	59.8882	16.2266		55.3127	123.236	54.4188	55.3127	33.3068	10.897		55.2587	60.7372	16.0977	55.2587	33.0939	10.7269		55.2216	0.3873	0.0037	55.2216	0.6304	0.03131		55.2339	1.8737	0.22123	55.2339	7.86277	0.72282		55.2427	0.76524	0.10745	55.2427	3.99037	0.27447
55.9872	222.836	70.0019	55.9872	59.87	16.2388		55.9622	122.919	54.2227	55.9622	33.2848	10.887		55.9076	60.6155	16.0723	55.9076	33.0738	10.7227		55.8706	0.38653	0.00371	55.8706	0.63043	0.03129		55.8826	1.87172	0.22098	55.8826	7.86248	0.72303		55.8914	0.76418	0.10753	55.8914	3.98996	0.27471
56.6371	222.344	69.8962	56.6371	59.8519	16.2511		56.6118	122.601	54.0266	56.6118	33.2622	10.877		56.5566	60.4937	16.047	56.5566	33.0537	10.7185		56.5196	0.38575	0.00372	56.5196	0.63046	0.03128		56.5312	1.86973	0.22073	56.5312	7.8622	0.72325		56.5401	0.76312	0.10762	56.5401	3.98954	0.27495
57.2869	221.852	69.7907	57.2869	59.8337	16.2634		57.2614	122.282	53.8308	57.2614	33.2389	10.8668		57.2055	60.372	16.0217	57.2055	33.0335	10.7143		57.1686	0.38498	0.00372	57.1686	0.6305	0.03127		57.1799	1.86775	0.22048	57.1799	7.86192	0.72346		57.1889	0.76206	0.1077	57.1889	3.98912	0.27519
57.9368	221.361	69.6854	57.9368	59.8155	16.2756		57.9109	121.963	53.635	57.9109	33.2155	10.8567		57.8544	60.2503	15.9964	57.8544	33.0134	10.7101		57.8175	0.38421	0.00373	57.8175	0.63053	0.03126		57.8285	1.86577	0.22023	57.8285	7.86163	0.72367		57.8376	0.76101	0.10779	57.8376	3.98871	0.27542
58.5867	220.869	69.5803	58.5867	59.7973	16.2879		58.5605	121.643	53.4392	58.5605	33.1921	10.8466		58.5033	60.1286	15.9712	58.5033	32.9932	10.7059		58.4665	0.38344	0.00374	58.4665	0.63056	0.03124		58.4772	1.86379	0.21998	58.4772	7.86135	0.72389		58.4863	0.75995	0.10787	58.4863	3.98829	0.27566
59.2365	220.377	69.4753	59.2365	59.7792	16.3002		59.2101	121.324	53.2434	59.2101	33.1687	10.8365		59.1523	60.0069	15.946	59.1523	32.9731	10.7017		59.1155	0.38267	0.00374	59.1155	0.6306	0.03123		59.1258	1.8618	0.21973	59.1258	7.86107	0.7241		59.1351	0.75889	0.10796	59.1351	3.98787	0.2759
59.8864	219.885	69.3706	59.8864	59.761	16.3125		59.8597	121.005	53.0476	59.8597	33.1454	10.8264		59.8012	59.8852	15.9208	59.8012	32.9529	10.6975		59.7645	0.38189	0.00375	59.7645	0.63063	0.03122		59.7745	1.85982	0.21948	59.7745	7.86079	0.72431		59.7838	0.75783	0.10805	59.7838	3.98746	0.27614
60.5363	219.394	69.2661	60.5363	59.7428	16.3248		60.5092	120.686	52.8518	60.5092	33.122	10.8162		60.4502	59.7635	15.8956	60.4502	32.9328	10.6933		60.4134	0.38112	0.00376	60.4134	0.63066	0.03121		60.4231	1.85784	0.21923	60.4231	7.8605	0.72453		60.4325	0.75677	0.10814	60.4325	3.98704	0.27637
61.1861	218.902	69.1617	61.1861	59.7246	16.3371		61.1588	120.367	52.656	61.1588	33.0986	10.8061		61.0991	59.6418	15.8705	61.0991	32.9126	10.689		61.0624	0.38035	0.00376	61.0624	0.6307	0.0312		61.0718	1.85586	0.21898	61.0718	7.86022	0.72474		61.0812	0.75571	0.10822	61.0812	3.98662	0.27661
61.836	218.41	69.0576	61.836	59.7064	16.3494		61.8084	120.048	52.4602	61.8084	33.0752	10.796		61.748	59.52	15.8453	61.748	32.8925	10.6848		61.7114	0.37958	0.00377	61.7114	0.63073	0.03118		61.7204	1.85387	0.21874	61.7204	7.85994	0.72495		61.73	0.75465	0.10831	61.73	3.98621	0.27685
62.4859	217.918	68.9536	62.4859	59.6883	16.3617		62.4579	119.728	52.2644	62.4579	33.0519	10.7859		62.3969	59.3983	15.8202	62.3969	32.8723	10.6806		62.3604	0.3788	0.00378	62.3604	0.63076	0.03117		62.3691	1.85189	0.21849	62.3691	7.85965	0.72517		62.3787	0.7536	0.1084	62.3787	3.98579	0.27709
63.1357	217.427	68.8495	63.1357	59.67	16.3741		63.1075	119.409	52.0685	63.1075	33.0286	10.7757		63.0459	59.2766	15.7952	63.0459	32.8522	10.6764		63.0094	0.37803	0.00379	63.0094	0.6308	0.03116		63.0177	1.84991	0.21824	63.0177	7.85937	0.72538		63.0274	0.75254	0.10849	63.0274	3.98537	0.27732
63.7856	216.966	68.7328	63.7856	59.635	16.3776		63.7571	119.031	51.8055	63.7571	33.0076	10.7615		63.6948	59.1889	15.7721	63.6948	32.8334	10.6714		63.6583	0.37738	0.00379	63.6583	0.63086	0.03115		63.6664	1.84776	0.21804	63.6664	7.85889	0.72543		63.6762	0.75162	0.10838	63.6762	3.98508	0.27745
64.4355	216.505	68.6158	64.4355	59.5986	16.3798		64.4066	118.646	51.5363	64.4066	32.9866	10.7472		64.3437	59.105	15.749	64.3437	32.8149	10.6662		64.3073	0.37675	0.00379	64.3073	0.63092	0.03114		64.315	1.84559	0.21784	64.315	7.85839	0.72546		64.3249	0.75072	0.10825	64.3249	3.9848	0.27755
65.0853	216.045	68.4988	65.0853	59.5621	16.382		65.0562	118.261	51.2672	65.0562	32.9655	10.733		64.9927	59.0212	15.726	64.9927	32.7963	10.661		64.9563	0.37612	0.00379	64.9563	0.63099	0.03113		64.9637	1.84342	0.21765	64.9637	7.85789	0.72548		64.9736	0.74982	0.10811	64.9736	3.98453	0.27766
65.7352	215.584	68.382	65.7352	59.5256	16.3842		65.7058	117.876	50.9981	65.7058	32.9444	10.7187		65.6416	58.9373	15.7029	65.6416	32.7778	10.6558		65.6053	0.37549	0.00379	65.6053	0.63106	0.03112		65.6123	1.84125	0.21745	65.6123	7.85738	0.72551		65.6223	0.74891	0.10798	65.6223	3.98425	0.27777
66.3851	215.124	68.2654	66.3851	59.4891	16.3863		66.3554	117.491	50.729	66.3554	32.9233	10.7045		66.2905	58.8535	15.68	66.2905	32.7593	10.6507		66.2542	0.37486	0.00379	66.2542	0.63112	0.03111		66.261	1.83908	0.21726	66.261	7.85688	0.72554		66.2711	0.74801	0.10785	66.2711	3.98397	0.27788
67.0349	214.663	68.1488	67.0349	59.4526	16.3885		67.0049	117.106	50.46	67.0049	32.9022	10.6902		66.9395	58.7696	15.657	66.9395	32.7407	10.6455		66.9032	0.37423	0.00379	66.9032	0.63119	0.03109		66.9096	1.83691	0.21706	66.9096	7.85638	0.72556		66.9198	0.74711	0.10771	66.9198	3.98369	0.27799
67.6848	214.203	68.0324	67.6848	59.4161	16.3907		67.6545	116.721	50.191	67.6545	32.8811	10.676		67.5884	58.6857	15.6341	67.5884	32.7222	10.6403		67.5522	0.3736	0.00379	67.5522	0.63125	0.03108		67.5583	1.83474	0.21687	67.5583	7.85587	0.72559		67.5685	0.74621	0.10758	67.5685	3.98342	0.2781
68.3346	213.742	67.9162	68.3346	59.3796	16.3929		68.3041	116.336	49.9221	68.3041	32.86	10.6617		68.2373	58.6019	15.6112	68.2373	32.7036	10.6352		68.2012	0.37297	0.00379	68.2012	0.63132	0.03107		68.2069	1.83257	0.21667	68.2069	7.85537	0.72562		68.2173	0.7453	0.10745	68.2173	3.98314	0.27821
68.9845	213.282	67.8	68.9845	59.3431	16.3951		68.9536	115.931	49.656	68.9536	32.8342	10.6468		68.8863	58.518	15.5883	68.8863	32.6851	10.63		68.8501	0.37234	0.00379	68.8501	0.63139	0.03106		68.8555	1.83039	0.21648	68.8555	7.85487	0.72565		68.866	0.7444	0.10732	68.866	3.98286	0.27831
69.6344	212.821	67.684	69.6344	59.3066	16.3973		69.6032	115.518	49.3909	69.6032	32.8068	10.6317		69.5352	58.4342	15.5655	69.5352	32.6665	10.6248		69.4991	0.37171	0.00379	69.4991	0.63145	0.03105		69.5042	1.82822	0.21628	69.5042	7.85436	0.72567		69.5147	0.7435	0.10718	69.5147	3.98258	0.27842
70.2842	212.36	67.5682	70.2842	59.2701	16.3996		70.2528	115.106	49.1258	70.2528	32.7794	10.6165		70.1841	58.3503	15.5427	70.1841	32.648	10.6197		70.1481	0.37108	0.00379	70.1481	0.63152	0.03104		70.1529	1.82605	0.21609	70.1529	7.85386	0.7257		70.1634	0.7426	0.10705	70.1634	3.9823	0.27853
70.9341	211.9	67.4525	70.9341	59.2336	16.4018		70.9023	114.694	48.8607	70.9023	32.7521	10.6014		70.8331	58.2665	15.5199	70.8331	32.6294	10.6145		70.7971	0.37045	0.00379	70.7971	0.63159	0.03103		70.8015	1.82388	0.21589	70.8015	7.85336	0.72573		70.8122	0.74169	0.10692	70.8122	3.98203	0.27864
71.584	211.439	67.3369	71.584	59.1971	16.404		71.5519	114.282	48.5956	71.5519	32.7247	10.5862		71.482	58.1826	15.4972	71.482	32.6109	10.6093		71.446	0.36982	0.00379	71.446	0.63165	0.03102		71.4501	1.82171	0.2157	71.4501	7.85286	0.72576		71.4609	0.74079	0.10678	71.4609	3.98175	0.27875
72.2338	210.979	67.2215	72.2338	59.1606	16.4062		72.2015	113.87	48.3306	72.2015	32.6974	10.5711		72.1309	58.0987	15.4745	72.1309	32.5924	10.6042		72.095	0.36919	0.00379	72.095	0.63172	0.03101		72.0988	1.81954	0.2155	72.0988	7.85235	0.72578		72.1096	0.73989	0.10665	72.1096	3.98147	0.27886
72.8837	210.518	67.1062	72.8837	59.1242	16.4085		72.8511	113.458	48.0655	72.8511	32.67	10.5559		72.7799	58.0149	15.4519	72.7799	32.5738	10.599		72.744	0.36856	0.00379	72.744	0.63178	0.031		72.7475	1.81737	0.21531	72.7475	7.85185	0.72581		72.7584	0.73899	0.10652	72.7584	3.98119	0.27897
73.5336	210.058	66.9911	73.5336	59.0877	16.4108		73.5006	113.046	47.8004	73.5006	32.6427	10.5408		73.4288	57.931	15.4292	73.4288	32.5553	10.5938		73.393	0.36793	0.00379	73.393	0.63185	0.03099		73.3961	1.8152	0.21511	73.3961	7.85135	0.72584		73.4071	0.73808	0.10639	73.4071	3.98091	0.27907
74.1834	209.597	66.8761	74.1834	59.0512	16.413		74.1502	112.634	47.5354	74.1502	32.6153	10.5256		74.0777	57.8472	15.4066	74.0777	32.5367	10.5887		74.0419	0.3673	0.00379	74.0419	0.63192	0.03098		74.0447	1.81303	0.21492	74.0447	7.85084	0.72587		74.0558	0.73718	0.10625	74.0558	3.98064	0.27918
74.8333	209.136	66.7612	74.8333	59.0147	16.4153		74.7998	112.222	47.2703	74.7998	32.5879	10.5105		74.7267	57.7633	15.3841	74.7267	32.5182	10.5835		74.6909	0.36667	0.00379	74.6909	0.63198	0.03097		74.6934	1.81086	0.21472	74.6934	7.85034	0.72589		74.7046	0.73628	0.10612	74.7046	3.98036	0.27929
75.4831	208.676	66.6465	75.4831	58.9782	16.4175		75.4493	111.81	47.0052	75.4493	32.5606	10.4953		75.3756	57.6795	15.3615	75.3756	32.4997	10.5783		75.3399	0.36604	0.00379	75.3399	0.63205	0.03096		75.342	1.80869	0.21453	75.342	7.84984	0.72592		75.3533	0.73537	0.10599	75.3533	3.98008	0.2794
76.133	208.215	66.5319	76.133	58.9417	16.4198		76.0989	111.398	46.7402	76.0989	32.5332	10.4802		76.0245	57.5956	15.3391	76.0245	32.4811	10.5732		75.9889	0.36541	0.00379	75.9889	0.63212	0.03095		75.9907	1.80651	0.21433	75.9907	7.84933	0.72595		76.002	0.73447	0.10585	76.002	3.9798	0.27951
76.7829	207.755	66.4175	76.7829	58.9052	16.4221		76.7485	110.986	46.4752	76.7485	32.5059	10.465		76.6735	57.5117	15.3166	76.6735	32.4626	10.568		76.6379	0.36478	0.00379	76.6379	0.63218	0.03094		76.6393	1.80434	0.21414	76.6393	7.84883	0.72598		76.6508	0.73357	0.10572	76.6508	3.97953	0.27962
77.4327	207.294	66.3032	77.4327	58.8687	16.4244		77.398	110.573	46.2102	77.398	32.4785	10.4499		77.3224	57.4279	15.2942	77.3224	32.444	10.5628		77.2868	0.36415	0.00379	77.2868	0.63225	0.03093		77.288	1.80217	0.21394	77.288	7.84833	0.726		77.2995	0.73267	0.10559	77.2995	3.97925	0.27973
78.0826	206.834	66.1891	78.0826	58.8322	16.4267		78.0476	110.161	45.9451	78.0476	32.4511	10.4348		77.9713	57.344	15.2718	77.9713	32.4255	10.5577		77.9358	0.36352	0.00379	77.9358	0.63231	0.03092		77.9366	1.8	0.21374	77.9366	7.84783	0.72603		77.9482	0.73176	0.10546	77.9482	3.97897	0.27984
78.7325	206.373	66.0751	78.7325	58.7957	16.429		78.6972	109.749	45.6801	78.6972	32.4238	10.4196		78.6202	57.2602	15.2494	78.6202	32.4069	10.5525		78.5848	0.36289	0.00379	78.5848	0.63238	0.0309		78.5853	1.79783	0.21355	78.5853	7.84732	0.72606		78.5969	0.73086	0.10532	78.5969	3.97869	0.27995
79.3823	205.912	65.9613	79.3823	58.7592	16.4313		79.3468	109.337	45.4151	79.3468	32.3964	10.4045		79.2692	57.1763	15.2271	79.2692	32.3884	10.5474		79.2338	0.36226	0.00379	79.2338	0.63245	0.03089		79.2339	1.79566	0.21335	79.2339	7.84682	0.72609		79.2457	0.72996	0.10519	79.2457	3.97841	0.28005
80.0322	205.52	65.847	80.0322	58.7195	16.4207		79.9963	108.983	45.1987	79.9963	32.3684	10.3866		79.9181	57.1009	15.2009	79.9181	32.3715	10.5413		79.8827	0.36175	0.00379	79.8827	0.63249	0.03089		79.8826	1.79325	0.21317	79.8826	7.84609	0.72609		79.8944	0.72894	0.10504	79.8944	3.97806	0.28015
80.6821	205.141	65.7341	80.6821	58.6782	16.407		80.6459	108.649	45.0004	80.6459	32.3398	10.3681		80.567	57.0286	15.1733	80.567	32.3552	10.5348		80.5317	0.3613	0.00378	80.5317	0.63251	0.03089		80.5312	1.79073	0.213	80.5312	7.84527	0.72608		80.5431	0.72788	0.10489	80.5431	3.97767	0.28024
81.3319	204.761	65.6212	81.3319	58.6369	16.3933		81.2955	108.314	44.8022	81.2955	32.3113	10.3495		81.216	56.9564	15.1456	81.216	32.3389	10.5283		81.1807	0.36084	0.00377	81.1807	0.63254	0.03089		81.1799	1.78822	0.21283	81.1799	7.84445	0.72607		81.1919	0.72682	0.10473	81.1919	3.97728	0.28033
81.9818	204.381	65.5083	81.9818	58.5957	16.3796		81.945	107.965	44.6059	81.945	32.2811	10.3307		81.8649	56.8842	15.118	81.8649	32.3226	10.5219		81.8297	0.36039	0.00376	81.8297	0.63257	0.03089		81.8285	1.78571	0.21266	81.8285	7.84363	0.72606		81.8406	0.72576	0.10458	81.8406	3.97689	0.28043
82.6317	204.002	65.3955	82.6317	58.5544	16.3659		82.5946	107.612	44.4102	82.5946	32.2504	10.3119		82.5138	56.812	15.0904	82.5138	32.3063	10.5154		82.4786	0.35994	0.00375	82.4786	0.6326	0.03089		82.4772	1.78319	0.2125	82.4772	7.84281	0.72605		82.4893	0.7247	0.10442	82.4893	3.9765	0.28052
83.2815	203.622	65.2827	83.2815	58.5131	16.3522		83.2442	107.259	44.2146	83.2442	32.2197	10.2931		83.1628	56.7398	15.0628	83.1628	32.29	10.509		83.1276	0.35948	0.00374	83.1276	0.63263	0.03089		83.1258	1.78068	0.21233	83.1258	7.84199	0.72604		83.138	0.72364	0.10427	83.138	3.97611	0.28061
83.9314	203.243	65.17	83.9314	58.4719	16.3385		83.8937	106.905	44.019	83.8937	32.189	10.2743		83.8117	56.6676	15.0352	83.8117	32.2737	10.5025		83.7766	0.35903	0.00373	83.7766	0.63266	0.03089		83.7745	1.77817	0.21216	83.7745	7.84117	0.72603		83.7868	0.72257	0.10412	83.7868	3.97572	0.2807
84.5812	202.863	65.0574	84.5812	58.4306	16.3248		84.5433	106.552	43.8234	84.5433	32.1583	10.2554		84.4606	56.5954	15.0076	84.4606	32.2574	10.4961		84.4256	0.35858	0.00372	84.4256	0.63269	0.03089		84.4231	1.77565	0.21199	84.4231	7.84035	0.72602		84.4355	0.72151	0.10396	84.4355	3.97533	0.28079
85.2311	202.483	64.9447	85.2311	58.3893	16.3111		85.1929	106.198	43.6278	85.1929	32.1276	10.2366		85.1096	56.5232	14.98	85.1096	32.2411	10.4896		85.0746	0.35812	0.00371	85.0746	0.63271	0.03089		85.0718	1.77314	0.21183	85.0718	7.83953	0.72601		85.0842	0.72045	0.10381	85.0842	3.97494	0.28088
85.881	202.104	64.8322	85.881	58.3481	16.2974		85.8425	105.845	43.4322	85.8425	32.0969	10.2178		85.7585	56.451	14.9524	85.7585	32.2249	10.4832		85.7235	0.35767	0.0037	85.7235	0.63274	0.03089		85.7204	1.77062	0.21167	85.7204	7.83871	0.726		85.733	0.71939	0.10365	85.733	3.97456	0.28098
86.5309	201.724	64.7197	86.5309	58.3068	16.2837		86.492	105.491	43.2367	86.492	32.0663	10.1989		86.4074	56.3788	14.9249	86.4074	32.2086	10.4767		86.3725	0.35722	0.00369	86.3725	0.63277	0.03089		86.3691	1.76811	0.2115	86.3691	7.83789	0.72599		86.3817	0.71833	0.1035	86.3817	3.97417	0.28107
87.1807	201.345	64.6072	87.1807	58.2655	16.27		87.1416	105.138	43.0412	87.1416	32.0356	10.1801		87.0564	56.3066	14.8973	87.0564	32.1923	10.4703		87.0215	0.35676	0.00368	87.0215	0.6328	0.03089		87.0177	1.7656	0.21134	87.0177	7.83707	0.72598		87.0304	0.71726	0.10334	87.0304	3.97378	0.28116
87.8306	200.965	64.4947	87.8306	58.2242	16.2563		87.7912	104.784	42.8457	87.7912	32.0049	10.1613		87.7053	56.2344	14.8697	87.7053	32.176	10.4638		87.6705	0.35631	0.00367	87.6705	0.63283	0.03088		87.6664	1.76308	0.21118	87.6664	7.83625	0.72597		87.6791	0.7162	0.10319	87.6791	3.97339	0.28125
88.4804	200.585	64.3824	88.4804	58.183	16.2426		88.4407	104.431	42.6502	88.4407	31.9742	10.1425		88.3542	56.1622	14.8422	88.3542	32.1597	10.4574		88.3194	0.35586	0.00366	88.3194	0.63286	0.03088		88.315	1.76057	0.21102	88.315	7.83543	0.72596		88.3279	0.71514	0.10303	88.3279	3.973	0.28134
89.1303	200.206	64.27	89.1303	58.1417	16.2289		89.0903	104.077	42.4547	89.0903	31.9435	10.1236		89.0032	56.09	14.8146	89.0032	32.1434	10.4509		88.9684	0.3554	0.00365	88.9684	0.63288	0.03088		88.9637	1.75806	0.21086	88.9637	7.83461	0.72595		88.9766	0.71408	0.10288	88.9766	3.97261	0.28143
89.7802	199.826	64.1577	89.7802	58.1005	16.2152		89.7399	103.724	42.2593	89.7399	31.9128	10.1048		89.6521	56.0178	14.7871	89.6521	32.1271	10.4445		89.6174	0.35495	0.00364	89.6174	0.63291	0.03088		89.6123	1.75554	0.2107	89.6123	7.83379	0.72594		89.6253	0.71302	0.10273	89.6253	3.97222	0.28153
90.43	199.447	64.0455	90.43	58.0592	16.2015		90.3894	103.37	42.0639	90.3894	31.8821	10.086		90.301	55.9456	14.7595	90.301	32.1108	10.438		90.2664	0.3545	0.00363	90.2664	0.63294	0.03088		90.261	1.75303	0.21054	90.261	7.83297	0.72593		90.2741	0.71196	0.10257	90.2741	3.97183	0.28162
91.0799	199.067	63.9333	91.0799	58.0179	16.1879		91.039	103.017	41.8685	91.039	31.8515	10.0672		90.95	55.8734	14.732	90.95	32.0945	10.4316		90.9153	0.35404	0.00362	90.9153	0.63297	0.03088		90.9096	1.75051	0.21038	90.9096	7.83215	0.72592		90.9228	0.71089	0.10242	90.9228	3.97144	0.28171
91.7298	198.687	63.8212	91.7298	57.9766	16.1742		91.6886	102.663	41.6732	91.6886	31.8208	10.0484		91.5989	55.8011	14.7045	91.5989	32.0782	10.4251		91.5643	0.35359	0.00361	91.5643	0.633	0.03088		91.5583	1.748	0.21023	91.5583	7.83133	0.72591		91.5715	0.70983	0.10226	91.5715	3.97106	0.2818
92.3796	198.308	63.7091	92.3796	57.9354	16.1605		92.3382	102.31	41.4778	92.3382	31.7901	10.0296		92.2478	55.7289	14.6769	92.2478	32.062	10.4187		92.2133	0.35314	0.0036	92.2133	0.63303	0.03088		92.2069	1.74549	0.21007	92.2069	7.83051	0.7259		92.2202	0.70877	0.10211	92.2202	3.97067	0.28189
93.0295	197.928	63.597	93.0295	57.8941	16.1468		92.9877	101.957	41.2825	92.9877	31.7594	10.0107		92.8967	55.6567	14.6494	92.8967	32.0457	10.4122		92.8623	0.35268	0.00359	92.8623	0.63305	0.03088		92.8556	1.74297	0.20992	92.8556	7.82969	0.7259		92.869	0.70771	0.10195	92.869	3.97028	0.28198
93.6794	197.549	63.4851	93.6794	57.8528	16.1332		93.6373	101.603	41.0872	93.6373	31.7287	9.99192		93.5457	55.5845	14.6219	93.5457	32.0294	10.4058		93.5112	0.35223	0.00358	93.5112	0.63308	0.03088		93.5042	1.74046	0.20976	93.5042	7.82887	0.72589		93.5177	0.70665	0.1018	93.5177	3.96989	0.28208
94.3292	197.169	63.3731	94.3292	57.8116	16.1195		94.2869	101.25	40.892	94.2869	31.698	9.9731		94.1946	55.5123	14.5944	94.1946	32.0131	10.3993		94.1602	0.35178	0.00357	94.1602	0.63311	0.03088		94.1529	1.73795	0.20961	94.1529	7.82805	0.72588		94.1664	0.70559	0.10164	94.1664	3.9695	0.28217
94.9791	196.789	63.2612	94.9791	57.7703	16.1058		94.9364	100.896	40.6967	94.9364	31.6673	9.95429		94.8435	55.4401	14.5669	94.8435	31.9968	10.3928		94.8092	0.35132	0.00356	94.8092	0.63314	0.03088		94.8015	1.73543	0.20946	94.8015	7.82723	0.72587		94.8152	0.70452	0.10149	94.8152	3.96911	0.28226
95.629	196.41	63.1494	95.629	57.729	16.0921		95.586	100.543	40.5015	95.586	31.6367	9.93548		95.4925	55.3679	14.5394	95.4925	31.9805	10.3864		95.4582	0.35087	0.00355	95.4582	0.63317	0.03088		95.4502	1.73292	0.20931	95.4502	7.82641	0.72586		95.4639	0.70346	0.10134	95.4639	3.96872	0.28235
96.2788	196.03	63.0376	96.2788	57.6878	16.0785		96.2356	100.189	40.3064	96.2356	31.606	9.91667		96.1414	55.2957	14.512	96.1414	31.9642	10.3799		96.1071	0.35042	0.00354	96.1071	0.6332	0.03088		96.0988	1.7304	0.20915	96.0988	7.82558	0.72585		96.1126	0.7024	0.10118	96.1126	3.96833	0.28244
96.9287	195.651	62.9258	96.9287	57.6465	16.0648		96.8851	99.8358	40.1112	96.8851	31.5753	9.89786		96.7903	55.2235	14.4845	96.7903	31.9479	10.3735		96.7561	0.34996	0.00353	96.7561	0.63322	0.03088		96.7475	1.72789	0.20901	96.7475	7.82476	0.72584		96.7613	0.70134	0.10103	96.7613	3.96794	0.28253
97.5785	195.271	62.8142	97.5785	57.6052	16.0512		97.5347	99.4823	39.9161	97.5347	31.5446	9.87905		97.4393	55.1513	14.457	97.4393	31.9316	10.367		97.4051	0.34951	0.00352	97.4051	0.63325	0.03088		97.3961	1.72538	0.20886	97.3961	7.82394	0.72583		97.4101	0.70028	0.10087	97.4101	3.96755	0.28263
98.2284	194.891	62.7025	98.2284	57.5639	16.0375		98.1843	99.1288	39.721	98.1843	31.5139	9.86024		98.0882	55.0791	14.4296	98.0882	31.9153	10.3606		98.0541	0.34906	0.00351	98.0541	0.63328	0.03088		98.0447	1.72286	0.20871	98.0447	7.82312	0.72582		98.0588	0.69922	0.10072	98.0588	3.96717	0.28272
98.8783	194.512	62.5909	98.8783	57.5227	16.0238		98.8339	98.7754	39.5259	98.8339	31.4832	9.84144		98.7371	55.0069	14.4021	98.7371	31.899	10.3541		98.7031	0.3486	0.0035	98.7031	0.63331	0.03088		98.6934	1.72035	0.20856	98.6934	7.8223	0.72581		98.7075	0.69815	0.10056	98.7075	3.96678	0.28281
99.5281	194.132	62.4794	99.5281	57.4814	16.0102		99.4834	98.4219	39.3308	99.4834	31.4525	9.82263		99.3861	54.9347	14.3747	99.3861	31.8828	10.3477		99.352	0.34815	0.00349	99.352	0.63334	0.03088		99.3421	1.71784	0.20842	99.3421	7.82148	0.7258		99.3563	0.69709	0.10041	99.3563	3.96639	0.2829
100.178	193.753	62.3679	100.178	57.4401	15.9965		100.133	98.0684	39.1358	100.133	31.4218	9.80383		100.035	54.8625	14.3472	100.035	31.8665	10.3412		100.001	0.3477	0.00348	100.001	0.63337	0.03088		99.9907	1.71532	0.20827	99.9907	7.82066	0.72579		100.005	0.69603	0.10025	100.005	3.966	0.28299

## Sheet: Figure S13
pH6							pH6.5							pH7 gel							pH7 sol							pH8 sol							pH9 sol
G'			G"				G'			G"				G'			G"				G'			G"				G'			G"				G'			G"
Frequency (HZ)	Shear modulus (Mpa)	Standard deviation (MPa)	Frequency (HZ)	Shear modulus (Mpa)	Standard deviation (MPa)		Frequency (HZ)	Shear modulus (Mpa)	Standard deviation (MPa)	Frequency (HZ)	Shear modulus (Mpa)	Standard deviation (MPa)		Frequency (HZ)	Shear modulus (Mpa)	Standard deviation (MPa)	Frequency (HZ)	Shear modulus (Mpa)	Standard deviation (MPa)		Frequency (HZ)	Shear modulus (Mpa)	Standard deviation (MPa)	Frequency (HZ)	Shear modulus (Mpa)	Standard deviation (MPa)		Frequency (HZ)	Shear modulus (Mpa)	Standard deviation (MPa)	Frequency (HZ)	Shear modulus (Mpa)	Standard deviation (MPa)		Frequency (HZ)	Shear modulus (Mpa)	Standard deviation (MPa)	Frequency (HZ)	Shear modulus (Mpa)	Standard deviation (MPa)
0.1	233.033	48.2546	0.1	41.7833	9.72983		0.1	122.032	38.3885	0.1	24.2397	4.51924		0.1	90.48	32.9345	0.1	18.469	5.49104		0.1	0.00894	0.00719	0.1	0.09667	0.00793		0.1	0.2612	0.08363	0.1	1.28867	0.15853		0.1	0.28105	0.19953	0.1	0.6832	0.2953
0.30129	253.615	50.3866	0.30129	44.3828	8.66404		0.30924	136.6	40.6837	0.30924	29.3734	3.80916		0.30081	97.5084	33.6202	0.30081	26.4738	7.2712		0.30081	0.07328	0.01254	0.30081	0.26165	0.02118		0.30081	0.6397	0.14069	0.30081	3.32238	0.26618		0.30081	0.41772	0.22038	0.30081	1.40699	0.36764
0.50258	264.411	51.635	0.50258	47.9682	8.8101		0.51849	144.227	41.5279	0.51849	32.7282	3.60523		0.50161	102.745	34.5121	0.50161	31.8197	8.19574		0.50161	0.19002	0.01513	0.50161	0.42821	0.03324		0.50161	1.06943	0.15899	0.50161	5.14482	0.31401		0.50161	0.5734	0.23675	0.50161	2.05376	0.38691
0.70387	271.748	52.4275	0.70387	51.3437	9.07184		0.72773	149.606	42.0145	0.72773	35.4365	3.51484		0.70242	106.9	35.208	0.70242	36.0859	8.81389		0.70242	0.3571	0.02022	0.70242	0.59253	0.03873		0.70242	1.5648	0.17771	0.70242	6.87096	0.36148		0.70242	0.77738	0.24784	0.70242	2.66839	0.39086
0.90516	277.742	53.0035	0.90516	54.3325	9.31097		0.93697	153.951	42.3681	0.93697	37.8361	3.48199		0.90323	110.57	35.8193	0.90323	39.7109	9.28111		0.90323	0.56325	0.0226	0.90323	0.75381	0.04791		0.90323	2.11185	0.19202	0.90323	8.5425	0.41722		0.90323	1.02391	0.26019	0.90323	3.26577	0.38379
1.10645	282.809	53.3982	1.10645	57.0909	9.60048		1.14622	157.661	42.6467	1.14622	39.9761	3.47962		1.10403	113.95	36.3872	1.10403	42.9322	9.67175		1.10403	0.79772	0.02375	1.10403	0.91505	0.05531		1.10403	2.72283	0.21666	1.10403	10.1609	0.47368		1.10403	1.31483	0.27433	1.10403	3.86179	0.37558
1.30774	287.338	53.7655	1.30774	59.5719	9.85204		1.35546	161.005	42.8942	1.35546	41.9408	3.48271		1.30484	117.079	36.9081	1.30484	45.8741	10.0178		1.30484	1.05639	0.02534	1.30484	1.08232	0.06063		1.30484	3.36778	0.23653	1.30484	11.7356	0.52164		1.30484	1.64292	0.28876	1.30484	4.45168	0.36388
1.50903	291.45	54.2122	1.50903	61.764	10.0248		1.56471	164.133	43.1275	1.56471	43.8007	3.48511		1.50565	119.97	37.3686	1.50565	48.5371	10.3167		1.50565	1.35344	0.03114	1.50565	1.25646	0.06626		1.50565	4.05904	0.25588	1.50565	13.2809	0.56614		1.50565	2.00672	0.29873	1.50565	5.02889	0.34674
1.71032	295.128	54.3982	1.71032	63.8417	10.2351		1.77395	166.911	43.3111	1.77395	45.4814	3.49309		1.70645	122.682	37.7777	1.70645	50.9984	10.5842		1.70645	1.68267	0.03728	1.70645	1.43301	0.07261		1.70645	4.79726	0.27689	1.70645	14.789	0.61442		1.70645	2.41474	0.31094	1.70645	5.60769	0.32869
1.91161	298.567	54.4394	1.91161	65.8574	10.464		1.98319	169.666	43.4917	1.98319	47.1509	3.50155		1.90726	125.295	38.1606	1.90726	53.3485	10.835		1.90726	2.02962	0.0431	1.90726	1.61091	0.07941		1.90726	5.56137	0.29894	1.90726	16.2767	0.6648		1.90726	2.84712	0.32503	1.90726	6.18736	0.31068
2.1129	301.829	54.6307	2.1129	67.7087	10.6729		2.19244	172.152	43.6458	2.19244	48.6513	3.49579		2.10806	127.773	38.5116	2.10806	55.5516	11.0685		2.10806	2.36103	0.05293	2.10806	1.81271	0.08371		2.10806	6.37886	0.3159	2.10806	17.73	0.70699		2.10806	3.33156	0.34134	2.10806	6.7606	0.2948
2.31419	304.984	54.9153	2.31419	69.4554	10.8665		2.40168	174.634	43.7996	2.40168	50.1494	3.49007		2.30887	130.162	38.8433	2.30887	57.6599	11.2912		2.30887	2.68243	0.06697	2.30887	2.02992	0.08692		2.30887	7.23079	0.32994	2.30887	19.1611	0.74436		2.30887	3.8496	0.35956	2.30887	7.32968	0.28078
2.51548	308.113	55.1955	2.51548	71.1912	11.0611		2.61092	177.024	43.9153	2.61092	51.5677	3.48845		2.50968	132.543	39.1773	2.50968	59.7567	11.5127		2.50968	3.00606	0.08227	2.50968	2.24743	0.09087		2.50968	8.08766	0.34467	2.50968	20.5906	0.78247		2.50968	4.37197	0.37894	2.50968	7.89967	0.26774
2.71677	310.772	55.3205	2.71677	72.7391	11.2336		2.82017	179.333	43.9972	2.82017	52.9152	3.49051		2.71048	134.759	39.4379	2.71048	61.624	11.6912		2.71048	3.37395	0.09834	2.71048	2.47079	0.09693		2.71048	9.04203	0.36492	2.71048	21.9862	0.82388		2.71048	4.98008	0.40333	2.71048	8.48771	0.24835
2.91806	313.431	55.447	2.91806	74.2869	11.4065		3.02941	181.642	44.0795	3.02941	54.2627	3.49285		2.91129	136.975	39.7019	2.91129	63.4914	11.8703		2.91129	3.74184	0.11472	2.91129	2.69415	0.1034		2.91129	9.99641	0.38617	2.91129	23.3818	0.86544		2.91129	5.58819	0.42885	2.91129	9.07575	0.23166
3.11935	316.09	55.5749	3.11935	75.8348	11.5799		3.23866	183.895	44.1638	3.23866	55.5651	3.49475		3.1121	139.191	39.9693	3.1121	65.3588	12.0502		3.1121	4.10972	0.13129	3.1121	2.91751	0.11021		3.1121	10.9508	0.40825	3.1121	24.7774	0.90714		3.1121	6.1963	0.45532	3.1121	9.66379	0.21831
3.32065	318.487	55.6164	3.32065	77.2154	11.7465		3.4479	186.076	44.2507	3.4479	56.8094	3.49633		3.3129	141.321	40.1883	3.3129	67.0506	12.1906		3.3129	4.61628	0.14695	3.3129	3.18012	0.12069		3.3129	11.918	0.4282	3.3129	26.1443	0.94626		3.3129	6.82773	0.48164	3.3129	10.2567	0.20961
3.52194	320.829	55.6391	3.52194	78.563	11.9094		3.65714	188.256	44.3376	3.65714	58.0537	3.49869		3.51371	143.433	40.3981	3.51371	68.7055	12.323		3.51371	5.15201	0.16265	3.51371	3.45098	0.13191		3.51371	12.888	0.44874	3.51371	27.5052	0.98512		3.51371	7.46407	0.50883	3.51371	10.8507	0.20549
3.72323	323.172	55.6626	3.72323	79.9107	12.0729		3.86639	190.437	44.4246	3.86639	59.2981	3.50181		3.71452	145.544	40.6095	3.71452	70.3604	12.4557		3.71452	5.68774	0.17855	3.71452	3.72184	0.14314		3.71452	13.8579	0.47037	3.71452	28.8661	1.02428		3.71452	8.10041	0.53697	3.71452	11.4446	0.20604
3.92452	325.514	55.687	3.92452	81.2584	12.2369		4.07563	192.6	44.5213	4.07563	60.536	3.49292		3.91532	147.656	40.8224	3.91532	72.0153	12.5887		3.91532	6.22347	0.1946	3.91532	3.9927	0.15437		3.91532	14.8279	0.49294	3.91532	30.227	1.0637		3.91532	8.73675	0.56592	3.91532	12.0386	0.21125
4.12581	327.817	55.5963	4.12581	82.5073	12.3537		4.28487	194.748	44.6263	4.28487	61.7685	3.47361		4.11613	149.687	40.9943	4.11613	73.5677	12.6723		4.11613	6.82496	0.21903	4.11613	4.34369	0.15863		4.11613	15.9852	0.50381	4.11613	31.5694	1.09227		4.11613	9.57049	0.61037	4.11613	12.6649	0.22041
4.3271	330.103	55.474	4.3271	83.7258	12.4561		4.49412	196.896	44.7313	4.49412	63.0009	3.45448		4.31694	151.694	41.1548	4.31694	75.0891	12.7408		4.31694	7.44636	0.24823	4.31694	4.71895	0.16092		4.31694	17.1993	0.51262	4.31694	32.9061	1.11793		4.31694	10.464	0.66029	4.31694	13.301	0.23175
4.52839	332.389	55.3522	4.52839	84.9444	12.5589		4.70336	199.044	44.8363	4.70336	64.2334	3.43554		4.51774	153.7	41.3168	4.51774	76.6105	12.8094		4.51774	8.06777	0.27925	4.51774	5.09421	0.16337		4.51774	18.4134	0.5232	4.51774	34.2429	1.14403		4.51774	11.3575	0.71101	4.51774	13.9371	0.24487
4.72968	334.675	55.2309	4.72968	86.1629	12.6621		4.91261	201.193	44.9413	4.91261	65.4659	3.41679		4.71855	155.707	41.4801	4.71855	78.1319	12.8781		4.71855	8.68917	0.31153	4.71855	5.46946	0.16597		4.71855	19.6275	0.53544	4.71855	35.5796	1.17054		4.71855	12.251	0.76238	4.71855	14.5731	0.2595
4.93097	336.961	55.1101	4.93097	87.3815	12.7657		5.12185	203.282	45.0285	5.12185	66.6632	3.41108		4.91935	157.714	41.6448	4.91935	79.6532	12.9469		4.91935	9.31057	0.34473	4.91935	5.84472	0.16871		4.91935	20.8416	0.54924	4.91935	36.9164	1.19744		4.91935	13.1446	0.81428	4.91935	15.2092	0.2754
5.13226	339.194	54.9261	5.13226	88.5588	12.8508		5.33109	205.339	45.1056	5.33109	67.8406	3.41271		5.12016	159.69	41.7903	5.12016	81.1209	13.008		5.12016	10.0727	0.36735	5.12016	6.28874	0.17464		5.12016	22.2076	0.58612	5.12016	38.2534	1.23398		5.12016	14.1811	0.87245	5.12016	15.8658	0.29693
5.33355	341.403	54.7084	5.33355	89.7145	12.9266		5.54034	207.396	45.1827	5.54034	69.018	3.41441		5.32097	161.65	41.9259	5.32097	82.5606	13.0651		5.32097	10.9079	0.38428	5.32097	6.76848	0.18225		5.32097	23.6526	0.63548	5.32097	39.5905	1.2754		5.32097	15.2918	0.93405	5.32097	16.5331	0.32323
5.53484	343.612	54.492	5.53484	90.8701	13.0026		5.74958	209.453	45.2599	5.74958	70.1954	3.4162		5.52177	163.61	42.0623	5.52177	84.0004	13.1222		5.52177	11.7431	0.40127	5.52177	7.24822	0.18992		5.52177	25.0975	0.68581	5.52177	40.9277	1.31684		5.52177	16.4026	0.99598	5.52177	17.2004	0.35169
5.73613	345.821	54.277	5.73613	92.0258	13.0787		5.95882	211.51	45.3371	5.95882	71.3728	3.41806		5.72258	165.57	42.1994	5.72258	85.4401	13.1794		5.72258	12.5783	0.41833	5.72258	7.72796	0.19766		5.72258	26.5424	0.73692	5.72258	42.2649	1.35828		5.72258	17.5133	1.05818	5.72258	17.8677	0.38182
5.93742	348.03	54.0633	5.93742	93.1814	13.1549		6.16807	213.566	45.4143	6.16807	72.5502	3.42		5.92339	167.529	42.3372	5.92339	86.8798	13.2365		5.92339	13.4134	0.43543	5.92339	8.2077	0.20544		5.92339	27.9873	0.78865	5.92339	43.602	1.39974		5.92339	18.6241	1.12061	5.92339	18.535	0.41325
6.13871	350.239	53.851	6.13871	94.3371	13.2313		6.37731	215.722	45.4784	6.37731	73.7617	3.3923		6.12419	169.489	42.4758	6.12419	88.3196	13.2937		6.12419	14.2486	0.45258	6.12419	8.68744	0.21327		6.12419	29.4322	0.84088	6.12419	44.9392	1.4412		6.12419	19.7348	1.18324	6.12419	19.2022	0.44572
6.34	352.462	53.6217	6.34	95.4961	13.2998		6.58655	217.991	45.5275	6.58655	75.0125	3.33089		6.325	171.463	42.5972	6.325	89.7558	13.3444		6.325	15.1569	0.47248	6.325	9.20359	0.22013		6.325	30.952	0.89479	6.325	46.2885	1.48164		6.325	20.9171	1.2477	6.325	19.8875	0.47744
6.54129	354.72	53.3394	6.54129	96.662	13.3453		6.7958	220.26	45.5766	6.7958	76.2634	3.27013		6.52581	173.483	42.6567	6.52581	91.1797	13.3729		6.52581	16.3182	0.50183	6.52581	9.84581	0.22357		6.52581	32.7312	0.95389	6.52581	47.6799	1.51853		6.52581	22.3472	1.31817	6.52581	20.6351	0.50452
6.74258	356.979	53.0589	6.74258	97.8279	13.3912		7.00504	222.529	45.6257	7.00504	77.5142	3.21005		6.72661	175.503	42.7163	6.72661	92.6036	13.4015		6.72661	17.4795	0.53122	6.72661	10.488	0.22716		6.72661	34.5104	1.01408	6.72661	49.0713	1.55543		6.72661	23.7773	1.38887	6.72661	21.3827	0.53235
6.94387	359.237	52.7803	6.94387	98.9937	13.4377		7.21429	224.799	45.6749	7.21429	78.765	3.15069		6.92742	177.523	42.7761	6.92742	94.0275	13.43		6.92742	18.6408	0.56067	6.92742	11.1303	0.2309		6.92742	36.2896	1.07515	6.92742	50.4627	1.59234		6.92742	25.2074	1.45976	6.92742	22.1302	0.56083
7.14516	361.496	52.5036	7.14516	100.16	13.4847		7.42353	227.068	45.7241	7.42353	80.0159	3.09209		7.12823	179.543	42.8361	7.12823	95.4514	13.4586		7.12823	19.8021	0.59016	7.12823	11.7725	0.23479		7.12823	38.0688	1.13698	7.12823	51.8541	1.62926		7.12823	26.6375	1.53083	7.12823	22.8778	0.58986
7.34645	363.754	52.2288	7.34645	101.325	13.5322		7.63277	229.337	45.7733	7.63277	81.2667	3.03431		7.32903	181.563	42.8961	7.32903	96.8754	13.4872		7.32903	20.9633	0.61968	7.32903	12.4147	0.23881		7.32903	39.848	1.19945	7.32903	53.2455	1.66619		7.32903	28.0676	1.60204	7.32903	23.6254	0.61936
7.54774	366.013	51.956	7.54774	102.491	13.5802		7.84202	231.606	45.8226	7.84202	82.5175	2.97737		7.52984	183.583	42.9564	7.52984	98.2993	13.5158		7.52984	22.1246	0.64923	7.52984	13.057	0.24296		7.52984	41.6271	1.26245	7.52984	54.6369	1.70313		7.52984	29.4977	1.67337	7.52984	24.3729	0.64927
7.74903	368.271	51.6852	7.74903	103.657	13.6287		8.05126	234.254	45.8534	8.05126	83.8925	2.94005		7.73065	185.603	43.0167	7.73065	99.7232	13.5444		7.73065	23.2859	0.6788	7.73065	13.6992	0.24724		7.73065	43.4063	1.32592	7.73065	56.0283	1.74008		7.73065	30.9278	1.74482	7.73065	25.1205	0.67954
7.95032	370.574	51.3978	7.95032	104.841	13.6698		8.2605	237.068	45.8761	8.2605	85.3222	2.9112		7.93145	187.653	43.0616	7.93145	101.149	13.5715		7.93145	24.5234	0.71236	7.93145	14.3733	0.25024		7.93145	45.2458	1.39206	7.93145	57.422	1.77403		7.93145	32.4184	1.8205	7.93145	25.8818	0.71038
8.15161	373.074	51.0618	8.15161	106.112	13.6902		8.46975	239.883	45.8988	8.46975	86.752	2.88243		8.13226	189.913	42.999	8.13226	102.588	13.5873		8.13226	26.2859	0.77318	8.13226	15.2673	0.24392		8.13226	47.5004	1.4742	8.13226	58.8317	1.78733		8.13226	34.3254	1.92477	8.13226	26.7375	0.74326
8.3529	375.574	50.7273	8.3529	107.383	13.7116		8.67899	242.697	45.9216	8.67899	88.1817	2.85376		8.33306	192.172	42.9363	8.33306	104.027	13.6032		8.33306	28.0484	0.83403	8.33306	16.1613	0.23788		8.33306	49.755	1.55676	8.33306	60.2413	1.80062		8.33306	36.2324	2.02914	8.33306	27.5933	0.77621
8.55419	378.075	50.3944	8.55419	108.654	13.7342		8.88824	245.512	45.9444	8.88824	89.6114	2.82519		8.53387	194.432	42.8737	8.53387	105.466	13.6192		8.53387	29.8109	0.8949	8.53387	17.0553	0.23213		8.53387	52.0096	1.63967	8.53387	61.651	1.81392		8.53387	38.1394	2.1336	8.53387	28.449	0.80922
8.75548	380.575	50.0631	8.75548	109.925	13.7578		9.09748	248.326	45.9672	9.09748	91.0411	2.79672		8.73468	196.691	42.8111	8.73468	106.905	13.6352		8.73468	31.5734	0.95579	8.73468	17.9493	0.22671		8.73468	54.2642	1.72288	8.73468	63.0607	1.82722		8.73468	40.0465	2.23813	8.73468	29.3048	0.84229
8.95677	383.075	49.7334	8.95677	111.196	13.7826		9.30672	251.141	45.99	9.30672	92.4708	2.76835		8.93548	198.951	42.7484	8.93548	108.345	13.6514		8.93548	33.3359	1.01669	8.93548	18.8433	0.22163		8.93548	56.5189	1.80634	8.93548	64.4703	1.84051		8.93548	41.9535	2.34273	8.93548	30.1605	0.87541
9.15806	385.576	49.4054	9.15806	112.467	13.8085		9.51597	253.955	46.0128	9.51597	93.9005	2.74009		9.13629	201.21	42.6858	9.13629	109.784	13.6676		9.13629	35.0984	1.0776	9.13629	19.7373	0.21693		9.13629	58.7735	1.89004	9.13629	65.88	1.85382		9.13629	43.8605	2.44738	9.13629	31.0162	0.90857
9.35935	388.076	49.0791	9.35935	113.738	13.8354		9.72521	256.769	46.0357	9.72521	95.3302	2.71194		9.3371	203.47	42.6231	9.3371	111.223	13.6838		9.3371	36.8608	1.13853	9.3371	20.6313	0.21261		9.3371	61.0281	1.97392	9.3371	67.2897	1.86712		9.3371	45.7675	2.55209	9.3371	31.872	0.94177
9.56065	390.576	48.7545	9.56065	115.008	13.8634		9.93445	259.584	46.0586	9.93445	96.7599	2.6839		9.5379	205.729	42.5605	9.5379	112.662	13.7002		9.5379	38.6233	1.19946	9.5379	21.5253	0.20872		9.5379	63.2827	2.05798	9.5379	68.6993	1.88042		9.5379	47.6746	2.65683	9.5379	32.7277	0.97501
9.76194	393.077	48.4318	9.76194	116.279	13.8925		10.1437	263.98	46.1795	10.1437	99.7465	2.04464		9.73871	207.989	42.4978	9.73871	114.101	13.7166		9.73871	40.3858	1.26041	9.73871	22.4193	0.20527		9.73871	65.5373	2.14219	9.73871	70.109	1.89373		9.73871	49.5816	2.76162	9.73871	33.5835	1.00828
9.96323	395.604	48.0888	9.96323	117.553	13.9196									9.93952	210.248	42.4352	9.93952	115.54	13.733		9.93952	42.1483	1.32135	9.93952	23.3133	0.20228		9.93952	67.7919	2.22654	9.93952	71.5187	1.90703		9.93952	51.4886	2.86644	9.93952	34.4392	1.04158
			10.1645	118.584	13.7862									10.1403	212.988	42.2792	10.1403	116.019	14.1358		10.1403	45.111	1.54949	10.1403	25.3492	0.98248		10.1403	70.8526	2.3084	10.1403	73.284	2.66483		10.1403	54.0753	3.15938	10.1403	36.1836	0.74527

## Sheet: Figure S14
Viscosity analysis												First normal stress difference
pH 7				pH 8				pH 9				pH 7				pH 8				pH 9
Shear rate (s-1)	Viscosity (Pa.s)	Standard deviation (Pa.s)		Shear rate (s-1)	Viscosity (Pa.s)	Standard deviation (Pa.s)		Shear rate (s-1)	Viscosity (Pa.s)	Standard deviation (Pa.s)		Shear rate (s-1)	Normal stress difference (Pa.s)	Standard deviation (Pa.s)		Shear rate (s-1)	Normal stress difference (Pa.s)	Standard deviation (Pa.s)		Shear rate (s-1)	Normal stress difference (Pa.s)	Standard deviation (Pa.s)
0.09227	1.63883	0.55156		0.09997	0.22397	0.02648		0.1	0.07203	0.0112		0.09227	308.567	105.144		0.09997	1339.25	480.12		0.1	3111.33	55.6906
0.82674	0.76307	0.13717		0.74867	0.17099	0.0123		0.7487	0.09716	0.00474		0.82674	317.276	95.9375		0.74867	1412.16	476.539		0.7487	3117.37	52.1055
1.5612	0.70142	0.11952		1.39737	0.16549	0.01168		1.3974	0.08923	0.0043		1.5612	327.185	93.39		1.39737	1440.68	470.88		1.3974	3123.42	47.9839
2.29567	0.66881	0.11107		2.04607	0.16271	0.01293		2.0461	0.08781	0.0041		2.29567	330.619	92.2213		2.04607	1481.79	458.16		2.0461	3128.2	45.9088
3.03013	0.65434	0.10383		2.69478	0.15913	0.01191		2.69481	0.08936	0.00399		3.03013	333.199	92.0661		2.69478	1505.6	450.327		2.69481	3128.12	47.7513
3.7646	0.64067	0.09827		3.34348	0.15773	0.01123		3.34351	0.09114	0.00383		3.7646	336.213	92.114		3.34348	1513.61	448.306		3.34351	3130.71	47.211
4.49906	0.62446	0.09311		3.99218	0.15634	0.01077		3.99221	0.09065	0.00387		4.49906	340.493	91.8943		3.99218	1516.84	447.92		3.99221	3129.67	47.4833
5.23353	0.60768	0.08827		4.64088	0.15521	0.01052		4.64091	0.09033	0.00387		5.23353	345.981	91.7971		4.64088	1521.29	447.612		4.64091	3129.67	46.4119
5.968	0.59193	0.08403		5.28958	0.15437	0.01026		5.28961	0.09021	0.00387		5.968	351.942	91.4791		5.28958	1524.98	447.454		5.28961	3129.95	46.2422
6.70246	0.58064	0.08109		5.93828	0.15392	0.01001		5.93831	0.09035	0.00388		6.70246	356.298	91.1124		5.93828	1527.64	447.492		5.93831	3130.62	47.2468
7.43693	0.57233	0.07825		6.58698	0.15343	0.00982		6.58701	0.09042	0.00388		7.43693	359.671	90.912		6.58698	1529.77	447.286		6.58701	3131.23	47.3023
8.17139	0.5651	0.07624		7.23569	0.15289	0.00971		7.23571	0.09036	0.00389		8.17139	363.522	90.7247		7.23569	1531.19	446.75		7.23571	3131.76	46.0855
8.90586	0.55828	0.07421		7.88439	0.15235	0.00961		7.88442	0.09031	0.00389		8.90586	367.972	90.308		7.88439	1532.61	446.214		7.88442	3132.28	44.8713
9.64033	0.55207	0.07275		8.53309	0.15188	0.00943		8.53312	0.09037	0.0039		9.64033	372.341	89.9318		8.53309	1534.34	445.983		8.53312	3131.86	45.1487
10.3748	0.547	0.07162		9.18179	0.15142	0.00925		9.18182	0.09043	0.00391		10.3748	377.627	89.6044		9.18179	1536.1	445.783		9.18182	3131.33	45.5984
11.1093	0.54264	0.07043		9.83049	0.15096	0.00907		9.83052	0.0905	0.00392		11.1093	383.848	89.3307		9.83049	1537.86	445.583		9.83052	3130.8	46.0698
11.8437	0.53857	0.06953		10.4792	0.15051	0.00891		10.4792	0.09051	0.00392		11.8437	390.342	89.2702		10.4792	1539.34	445.315		10.4792	3131.41	46.2145
12.5782	0.53489	0.06901		11.1279	0.15006	0.00877		11.1279	0.0905	0.00392		12.5782	397.201	89.4912		11.1279	1540.72	445.023		11.1279	3132.41	46.2582
13.3126	0.53161	0.06839		11.7766	0.14962	0.00864		11.7766	0.09049	0.00392		13.3126	402.693	89.9035		11.7766	1542.09	444.732		11.7766	3133.41	46.324
14.0471	0.52834	0.06778		12.4253	0.14917	0.00852		12.4253	0.09048	0.00391		14.0471	408.162	90.4381		12.4253	1543.47	444.441		12.4253	3134.41	46.4118
14.7816	0.52525	0.06734		13.074	0.14896	0.00848		13.074	0.09049	0.00392		14.7816	414.078	91.3903		13.074	1544.14	444.469		13.074	3134.86	46.7707
15.516	0.52246	0.06719		13.7227	0.14884	0.00847		13.7227	0.09051	0.00393		15.516	420.712	92.9683		13.7227	1544.57	444.607		13.7227	3135.13	47.2236
16.2505	0.51996	0.067		14.3714	0.14871	0.00845		14.3714	0.09053	0.00393		16.2505	427.39	94.5439		14.3714	1545	444.744		14.3714	3135.4	47.6837
16.985	0.51772	0.06679		15.0201	0.14858	0.00843		15.0201	0.09054	0.00394		16.985	434.104	96.1088		15.0201	1545.43	444.882		15.0201	3135.66	48.1507
17.7194	0.51548	0.06659		15.6688	0.14846	0.00842		15.6688	0.09056	0.00395		17.7194	440.819	97.7775		15.6688	1545.86	445.02		15.6688	3135.93	48.6244
18.4539	0.51336	0.0665		16.3175	0.14838	0.00841		16.3175	0.09057	0.00395		18.4539	447.988	99.8938		16.3175	1546.55	444.854		16.3175	3135.51	48.6792
19.1884	0.51155	0.06671		16.9662	0.14832	0.0084		16.9662	0.09057	0.00395		19.1884	456.339	103.05		16.9662	1547.33	444.57		16.9662	3134.82	48.5701
19.9229	0.50974	0.06692		17.6149	0.14826	0.00839		17.6149	0.09058	0.00395		19.9229	464.691	106.349		17.6149	1548.12	444.286		17.6149	3134.13	48.4612
20.6573	0.50883	0.06706		18.2636	0.1482	0.00838		18.2636	0.09058	0.00395		20.6573	474.299	109.477		18.2636	1548.9	444.003		18.2636	3133.45	48.3525
21.3918	0.50796	0.0672		18.9123	0.14814	0.00837		18.9123	0.09059	0.00395		21.3918	483.956	112.765		18.9123	1549.68	443.719		18.9123	3132.76	48.2439
22.1262	0.50708	0.06735		19.561	0.14808	0.00836		19.561	0.0906	0.00395		22.1262	493.612	116.211		19.561	1550.47	443.435		19.561	3132.08	48.1355
22.8607	0.50621	0.0675		20.2097	0.14802	0.00836		20.2097	0.0906	0.00395		22.8607	503.268	119.802		20.2097	1551.2	443.245		20.2097	3131.5	48.157
23.5952	0.5056	0.0679		20.8584	0.14798	0.00835		20.8584	0.09061	0.00395		23.5952	515.651	125.905		20.8584	1551.85	443.196		20.8584	3131.08	48.3749
24.3296	0.505	0.06832		21.5071	0.14794	0.00835		21.5071	0.09062	0.00395		24.3296	528.229	132.355		21.5071	1552.5	443.147		21.5071	3130.66	48.596
25.0641	0.50441	0.06875		22.1558	0.14789	0.00835		22.1558	0.09063	0.00395		25.0641	540.808	138.957		22.1558	1553.15	443.098		22.1558	3130.24	48.82
25.7986	0.50444	0.06913		22.8045	0.14785	0.00835		22.8045	0.09064	0.00395		25.7986	552.113	145.871		22.8045	1553.8	443.049		22.8045	3129.83	49.047
26.533	0.50452	0.06952		23.4532	0.14781	0.00835		23.4533	0.09065	0.00395		26.533	563.314	152.866		23.4532	1554.45	442.999		23.4533	3129.41	49.277
27.2675	0.50459	0.06991		24.1019	0.14777	0.00835		24.1019	0.09066	0.00395		27.2675	574.515	159.915		24.1019	1555.1	442.95		24.1019	3128.99	49.5098
28.002	0.50467	0.07031		24.7506	0.14772	0.00835		24.7507	0.09067	0.00395		28.002	585.716	167.011		24.7506	1555.75	442.901		24.7507	3128.57	49.7455
28.7364	0.50477	0.07074		25.3993	0.14765	0.00835		25.3993	0.09068	0.00395		28.7364	597.456	174.654		25.3993	1556.34	442.849		25.3993	3128.45	49.8493
29.4709	0.50515	0.07143		26.048	0.14755	0.00833		26.048	0.09071	0.00394		29.4709	615.673	188.434		26.048	1556.84	442.792		26.048	3128.71	49.7772
30.2054	0.50554	0.07212		26.6967	0.14744	0.00832		26.6968	0.09074	0.00393		30.2054	633.891	202.33		26.6967	1557.34	442.736		26.6968	3128.98	49.707
30.9398	0.50592	0.07282		27.3454	0.14734	0.0083		27.3454	0.09077	0.00392		30.9398	652.109	216.319		27.3454	1557.84	442.679		27.3454	3129.25	49.6387
31.6743	0.5063	0.0735		27.9941	0.14723	0.00829		27.9942	0.09079	0.00392		31.6743	670.214	230.407		27.9941	1558.34	442.623		27.9942	3129.51	49.5723
32.4088	0.50671	0.07402		28.6428	0.14713	0.00828		28.6429	0.09082	0.00391		32.4088	686.904	244.853		28.6428	1558.84	442.566		28.6429	3129.78	49.5079
33.1432	0.50711	0.07455		29.2915	0.14702	0.00826		29.2916	0.09085	0.0039		33.1432	703.594	259.359		29.2915	1559.34	442.51		29.2916	3130.04	49.4455
33.8777	0.50752	0.07507		29.9402	0.14691	0.00825		29.9403	0.09087	0.00389		33.8777	720.283	273.915		29.9402	1559.84	442.453		29.9403	3130.31	49.385
34.6122	0.50793	0.07559		30.5889	0.14681	0.00824		30.589	0.0909	0.00388		34.6122	736.973	288.513		30.5889	1560.34	442.397		30.589	3130.58	49.3265
35.3466	0.50833	0.07611		31.2376	0.1467	0.00822		31.2377	0.09093	0.00388		35.3466	753.662	303.149		31.2376	1560.84	442.341		31.2377	3130.84	49.2699
36.0811	0.50881	0.0767		31.8863	0.14661	0.00821		31.8864	0.09095	0.00387		36.0811	772.561	319.979		31.8863	1561.3	442.299		31.8864	3131.14	49.211
36.8156	0.50971	0.07766		32.535	0.14653	0.00821		32.5351	0.09096	0.00387		36.8156	803.856	349.023		32.535	1561.69	442.277		32.5351	3131.48	49.1467
37.55	0.5106	0.07862		33.1838	0.14645	0.0082		33.1838	0.09097	0.00386		37.55	835.151	378.15		33.1838	1562.07	442.256		33.1838	3131.83	49.0828
38.2845	0.5115	0.07957		33.8325	0.14638	0.0082		33.8325	0.09098	0.00386		38.2845	866.446	407.341		33.8325	1562.46	442.235		33.8325	3132.17	49.0192
39.019	0.51239	0.08053		34.4811	0.1463	0.00819		34.4812	0.09099	0.00386		39.019	897.74	436.585		34.4811	1562.84	442.213		34.4812	3132.51	48.956
39.7534	0.51329	0.08149		35.1298	0.14622	0.00819		35.1299	0.091	0.00385		39.7534	929.035	465.87		35.1298	1563.23	442.192		35.1299	3132.86	48.8931
40.4879	0.51459	0.08232		35.7786	0.14614	0.00818		35.7786	0.09101	0.00385		40.4879	961.3	494.948		35.7786	1563.62	442.171		35.7786	3133.2	48.8306
41.2223	0.51593	0.08314		36.4273	0.14606	0.00817		36.4273	0.09102	0.00385		41.2223	993.645	524.035		36.4273	1564	442.15		36.4273	3133.54	48.7685
41.9568	0.51727	0.08396		37.076	0.14599	0.00817		37.076	0.09103	0.00384		41.9568	1025.99	553.146		37.076	1564.39	442.129		37.076	3133.89	48.7067
42.6913	0.51861	0.08478		37.7247	0.14591	0.00816		37.7247	0.09104	0.00384		42.6913	1058.34	582.277		37.7247	1564.78	442.108		37.7247	3134.23	48.6453
43.4258	0.51995	0.0856		38.3734	0.14583	0.00816		38.3734	0.09105	0.00384		43.4258	1090.68	611.426		38.3734	1565.16	442.087		38.3734	3134.57	48.5843
44.1602	0.52129	0.08642		39.0221	0.14575	0.00815		39.0221	0.09106	0.00383		44.1602	1123.03	640.59		39.0221	1565.55	442.066		39.0221	3134.92	48.5236
44.8947	0.52263	0.08725		39.6708	0.14568	0.00815		39.6708	0.09107	0.00383		44.8947	1155.37	669.767		39.6708	1565.94	442.045		39.6708	3135.26	48.4633
45.6292	0.52448	0.08853		40.3195	0.1456	0.00814		40.3195	0.09107	0.00383		45.6292	1190.32	701.543		40.3195	1566.37	441.97		40.3195	3135.33	48.344
46.3636	0.52671	0.09015		40.9682	0.14553	0.00814		40.9682	0.09107	0.00383		46.3636	1227.22	735.278		40.9682	1566.83	441.88		40.9682	3135.33	48.2094
47.0981	0.52894	0.09178		41.6169	0.14546	0.00813		41.6169	0.09106	0.00383		47.0981	1264.12	769.025		41.6169	1567.28	441.79		41.6169	3135.33	48.0759
47.8325	0.53117	0.09341		42.2656	0.14539	0.00813		42.2656	0.09106	0.00383		47.8325	1301.02	802.783		42.2656	1567.73	441.701		42.2656	3135.33	47.9434
48.567	0.5334	0.09504		42.9143	0.14532	0.00813		42.9143	0.09106	0.00383		48.567	1337.92	836.549		42.9143	1568.18	441.611		42.9143	3135.33	47.812
49.3015	0.53563	0.09668		43.563	0.14525	0.00812		43.563	0.09105	0.00383		49.3015	1374.81	870.323		43.563	1568.63	441.521		43.563	3135.33	47.6817
50.0359	0.53786	0.09832		44.2117	0.14517	0.00812		44.2117	0.09105	0.00383		50.0359	1411.71	904.104		44.2117	1569.09	441.432		44.2117	3135.33	47.5524
50.7704	0.54701	0.09784		44.8604	0.1451	0.00811		44.8604	0.09104	0.00383		50.7704	1449.11	937.729		44.8604	1569.54	441.343		44.8604	3135.33	47.4243
51.5049	0.55705	0.09762		45.5091	0.14503	0.00811		45.5091	0.09104	0.00383		51.5049	1486.58	971.343		45.5091	1569.99	441.253		45.5091	3135.33	47.2972
52.2393	0.56709	0.09797		46.1578	0.14496	0.00811		46.1578	0.09103	0.00383		52.2393	1524.04	1004.96		46.1578	1570.44	441.164		46.1578	3135.33	47.1713
52.9738	0.57713	0.09889		46.8065	0.14489	0.0081		46.8065	0.09103	0.00383		52.9738	1561.5	1038.59		46.8065	1570.89	441.075		46.8065	3135.33	47.0465
53.7083	0.58717	0.10036		47.4552	0.14481	0.0081		47.4552	0.09102	0.00383		53.7083	1598.96	1072.23		47.4552	1571.34	440.986		47.4552	3135.33	46.9228
54.4427	0.59721	0.10235		48.1039	0.14474	0.00809		48.1039	0.09102	0.00383		54.4427	1636.43	1105.87		48.1039	1571.8	440.897		48.1039	3135.33	46.8002
55.1772	0.60725	0.10483		48.7526	0.14467	0.00809		48.7526	0.09102	0.00383		55.1772	1673.89	1139.52		48.7526	1572.25	440.808		48.7526	3135.33	46.6788
55.9117	0.61729	0.10778		49.4013	0.1446	0.00808		49.4013	0.09101	0.00384		55.9117	1711.35	1173.17		49.4013	1572.7	440.72		49.4013	3135.33	46.5586
56.6461	0.62734	0.11115		50.05	0.14453	0.00808		50.05	0.09101	0.00384		56.6461	1748.82	1206.83		50.05	1573.15	440.631		50.05	3135.33	46.4395
57.3806	0.63789	0.1153		50.6987	0.14447	0.00808		50.6987	0.091	0.00384		57.3806	1767.43	1221.67		50.6987	1573.41	440.637		50.6987	3135.38	46.5025
58.1151	0.6486	0.11989		51.3474	0.14441	0.00807		51.3474	0.09099	0.00384		58.1151	1779.75	1230.22		51.3474	1573.66	440.654		51.3474	3135.43	46.5877
58.8495	0.65932	0.12476		51.9961	0.14436	0.00807		51.9961	0.09099	0.00384		58.8495	1792.07	1238.77		51.9961	1573.9	440.672		51.9961	3135.48	46.6733
59.584	0.67004	0.12988		52.6448	0.1443	0.00806		52.6448	0.09098	0.00384		59.584	1804.39	1247.32		52.6448	1574.14	440.69		52.6448	3135.53	46.7594
60.3185	0.68076	0.13522		53.2935	0.14424	0.00806		53.2935	0.09098	0.00384		60.3185	1816.71	1255.87		53.2935	1574.38	440.707		53.2935	3135.58	46.8458
61.0529	0.69148	0.14075		53.9422	0.14418	0.00805		53.9422	0.09097	0.00385		61.0529	1829.03	1264.43		53.9422	1574.62	440.725		53.9422	3135.63	46.9326
61.7874	0.7022	0.14646		54.5909	0.14413	0.00805		54.5909	0.09096	0.00385		61.7874	1841.35	1272.99		54.5909	1574.86	440.743		54.5909	3135.68	47.0198
62.5219	0.71292	0.15232		55.2396	0.14407	0.00804		55.2396	0.09096	0.00385		62.5219	1853.67	1281.54		55.2396	1575.1	440.761		55.2396	3135.73	47.1074
63.2563	0.72313	0.15658		55.8883	0.14401	0.00804		55.8883	0.09095	0.00385		63.2563	1865.66	1290.19		55.8883	1575.34	440.778		55.8883	3135.78	47.1954
63.9908	0.73147	0.15454		56.537	0.14396	0.00803		56.537	0.09094	0.00385		63.9908	1876.39	1299.15		56.537	1575.58	440.796		56.537	3135.83	47.2837
64.7253	0.73981	0.15267		57.1857	0.1439	0.00803		57.1857	0.09094	0.00385		64.7253	1887.12	1308.12		57.1857	1575.82	440.814		57.1857	3135.88	47.3725
65.4597	0.74814	0.15099		57.8344	0.14384	0.00802		57.8344	0.09093	0.00386		65.4597	1897.86	1317.09		57.8344	1576.06	440.833		57.8344	3135.93	47.4616
66.1942	0.75648	0.14948		58.4831	0.14379	0.00802		58.4831	0.09093	0.00386		66.1942	1908.59	1326.06		58.4831	1576.31	440.851		58.4831	3135.98	47.5511
66.9287	0.76481	0.14817		59.1318	0.14373	0.00801		59.1318	0.09092	0.00386		66.9287	1919.32	1335.03		59.1318	1576.55	440.869		59.1318	3136.03	47.6409
67.6631	0.77315	0.14705		59.7805	0.14367	0.00801		59.7805	0.09091	0.00386		67.6631	1930.06	1344		59.7805	1576.79	440.887		59.7805	3136.08	47.7312
68.3976	0.78149	0.14613		60.4292	0.14361	0.008		60.4292	0.09091	0.00386		68.3976	1940.79	1352.97		60.4292	1577.03	440.906		60.4292	3136.13	47.8218
69.1321	0.78982	0.14541		61.0779	0.14356	0.008		61.0779	0.0909	0.00386		69.1321	1951.53	1361.94		61.0779	1577.27	440.924		61.0779	3136.18	47.9128
69.8665	0.79816	0.1449		61.7266	0.1435	0.00799		61.7266	0.09089	0.00387		69.8665	1962.26	1370.91		61.7266	1577.51	440.942		61.7266	3136.23	48.0041
70.601	0.80649	0.1446		62.3753	0.14344	0.00799		62.3753	0.09089	0.00387		70.601	1972.99	1379.89		62.3753	1577.75	440.961		62.3753	3136.28	48.0958
71.3354	0.81483	0.14451		63.024	0.14339	0.00798		63.024	0.09088	0.00387		71.3354	1983.73	1388.86		63.024	1577.99	440.979		63.024	3136.33	48.1879
72.0699	0.82346	0.14484		63.6727	0.14333	0.00798		63.6727	0.09087	0.00387		72.0699	1980.87	1384.25		63.6727	1578.2	440.961		63.6727	3136.35	48.2014
72.8044	0.83215	0.14542		64.3214	0.14327	0.00798		64.3214	0.09087	0.00387		72.8044	1975.76	1377.39		64.3214	1578.39	440.939		64.3214	3136.36	48.2046
73.5388	0.84083	0.14621		64.9701	0.14321	0.00797		64.9701	0.09086	0.00388		73.5388	1970.64	1370.54		64.9701	1578.59	440.916		64.9701	3136.37	48.2077
74.2733	0.84952	0.14721		65.6188	0.14315	0.00797		65.6188	0.09085	0.00388		74.2733	1965.53	1363.68		65.6188	1578.79	440.893		65.6188	3136.38	48.2109
75.0078	0.8582	0.14841		66.2675	0.1431	0.00796		66.2675	0.09085	0.00388		75.0078	1960.41	1356.82		66.2675	1578.99	440.871		66.2675	3136.4	48.2142
75.7422	0.86689	0.14981		66.9162	0.14304	0.00796		66.9162	0.09084	0.00388		75.7422	1955.3	1349.96		66.9162	1579.19	440.848		66.9162	3136.41	48.2174
76.4767	0.87557	0.1514		67.5649	0.14298	0.00795		67.5649	0.09083	0.00388		76.4767	1950.19	1343.11		67.5649	1579.39	440.826		67.5649	3136.42	48.2207
77.2112	0.88426	0.15318		68.2136	0.14292	0.00795		68.2136	0.09083	0.00389		77.2112	1945.07	1336.25		68.2136	1579.58	440.803		68.2136	3136.44	48.224
77.9456	0.89294	0.15515		68.8623	0.14287	0.00795		68.8623	0.09082	0.00389		77.9456	1939.96	1329.39		68.8623	1579.78	440.781		68.8623	3136.45	48.2273
78.6801	0.90162	0.15728		69.511	0.14281	0.00794		69.511	0.09081	0.00389		78.6801	1934.84	1322.54		69.511	1579.98	440.758		69.511	3136.46	48.2306
79.4146	0.91031	0.15958		70.1597	0.14275	0.00794		70.1597	0.09081	0.00389		79.4146	1929.73	1315.68		70.1597	1580.18	440.736		70.1597	3136.48	48.234
80.149	0.9099	0.16063		70.8084	0.14269	0.00793		70.8084	0.0908	0.0039		80.149	1924.11	1309		70.8084	1580.38	440.714		70.8084	3136.49	48.2374
80.8835	0.90917	0.16174		71.4571	0.14263	0.00793		71.4571	0.09079	0.0039		80.8835	1918.47	1302.33		71.4571	1580.58	440.692		71.4571	3136.5	48.2408
81.618	0.90843	0.16298		72.1058	0.14258	0.00793		72.1058	0.09079	0.0039		81.618	1912.84	1295.66		72.1058	1580.78	440.669		72.1058	3136.52	48.2443
82.3524	0.9077	0.16434		72.7545	0.14252	0.00792		72.7545	0.09078	0.0039		82.3524	1907.2	1288.99		72.7545	1580.97	440.647		72.7545	3136.53	48.2478
83.0869	0.90696	0.16581		73.4032	0.14246	0.00792		73.4032	0.09077	0.0039		83.0869	1901.56	1282.33		73.4032	1581.17	440.625		73.4032	3136.54	48.2513
83.8214	0.90623	0.16739		74.0519	0.1424	0.00791		74.052	0.09077	0.00391		83.8214	1895.92	1275.66		74.0519	1581.37	440.603		74.052	3136.56	48.2548
84.5558	0.90549	0.16908		74.7006	0.14234	0.00791		74.7006	0.09076	0.00391		84.5558	1890.29	1269		74.7006	1581.57	440.581		74.7006	3136.57	48.2583
85.2903	0.90476	0.17088		75.3493	0.14229	0.00791		75.3494	0.09076	0.00391		85.2903	1884.65	1262.35		75.3493	1581.77	440.559		75.3494	3136.58	48.2619
86.0248	0.90402	0.17278		75.998	0.14223	0.0079		75.9981	0.09075	0.00391		86.0248	1879.01	1255.69		75.998	1581.97	440.537		75.9981	3136.6	48.2655
86.7592	0.90329	0.17479		76.6467	0.14217	0.0079		76.6467	0.09074	0.00392		86.7592	1873.37	1249.04		76.6467	1582.17	440.515		76.6467	3136.61	48.2691
87.4937	0.90255	0.17688		77.2955	0.14211	0.00789		77.2955	0.09074	0.00392		87.4937	1867.74	1242.39		77.2955	1582.36	440.494		77.2955	3136.62	48.2728
88.2282	0.90182	0.17907		77.9441	0.14205	0.00789		77.9442	0.09073	0.00392		88.2282	1862.1	1235.75		77.9441	1582.56	440.472		77.9442	3136.64	48.2765
88.9626	0.90109	0.18135		78.5928	0.142	0.00789		78.5929	0.09072	0.00392		88.9626	1856.46	1229.1		78.5928	1582.76	440.45		78.5929	3136.65	48.2802
89.6971	0.90035	0.18371		79.2416	0.14194	0.00788		79.2416	0.09072	0.00392		89.6971	1850.82	1222.46		79.2416	1582.96	440.428		79.2416	3136.66	48.2839
90.4316	0.89935	0.18592		79.8902	0.14189	0.00788		79.8903	0.09071	0.00393		90.4316	1841	1211.65		79.8902	1583.11	440.404		79.8903	3136.64	48.3039
91.166	0.89825	0.1881		80.539	0.14185	0.00787		80.539	0.09071	0.00393		91.166	1829.58	1199.25		80.539	1583.24	440.38		80.539	3136.6	48.3311
91.9005	0.89715	0.19035		81.1877	0.14181	0.00787		81.1877	0.09071	0.00393		91.9005	1818.16	1186.85		81.1877	1583.37	440.355		81.1877	3136.55	48.3584
92.635	0.89605	0.19267		81.8364	0.14177	0.00787		81.8364	0.09071	0.00393		92.635	1806.74	1174.45		81.8364	1583.5	440.33		81.8364	3136.51	48.3857
93.3694	0.89495	0.19506		82.4851	0.14173	0.00786		82.4851	0.0907	0.00393		93.3694	1795.32	1162.06		82.4851	1583.63	440.305		82.4851	3136.47	48.413
94.1039	0.89385	0.19752		83.1338	0.14169	0.00786		83.1338	0.0907	0.00393		94.1039	1783.9	1149.68		83.1338	1583.76	440.28		83.1338	3136.43	48.4403
94.8384	0.89275	0.20003		83.7825	0.14165	0.00786		83.7825	0.0907	0.00393		94.8384	1772.48	1137.3		83.7825	1583.89	440.255		83.7825	3136.39	48.4677
95.5728	0.89165	0.20261		84.4312	0.14161	0.00785		84.4312	0.0907	0.00393		95.5728	1761.06	1124.92		84.4312	1584.02	440.23		84.4312	3136.34	48.4951
96.3073	0.89055	0.20524		85.0799	0.14157	0.00785		85.0799	0.0907	0.00393		96.3073	1749.64	1112.55		85.0799	1584.15	440.205		85.0799	3136.3	48.5225
97.0417	0.88944	0.20793		85.7286	0.14153	0.00785		85.7286	0.0907	0.00393		97.0417	1738.22	1100.19		85.7286	1584.28	440.181		85.7286	3136.26	48.5499
97.7762	0.88834	0.21067		86.3773	0.14149	0.00784		86.3773	0.09069	0.00394		97.7762	1726.8	1087.83		86.3773	1584.41	440.156		86.3773	3136.22	48.5774
98.5107	0.88724	0.21346		87.026	0.14145	0.00784		87.026	0.09069	0.00394		98.5107	1715.38	1075.48		87.026	1584.54	440.131		87.026	3136.17	48.6049
99.2451	0.88614	0.2163		87.6747	0.14141	0.00784		87.6747	0.09069	0.00394		99.2451	1703.95	1063.14		87.6747	1584.67	440.106		87.6747	3136.13	48.6324
99.9796	0.88504	0.21919		88.3234	0.14137	0.00783		88.3234	0.09069	0.00394		99.9796	1692.53	1050.8		88.3234	1584.8	440.081		88.3234	3136.09	48.66
100.714	0.88394	0.22212		88.9721	0.14133	0.00783		88.9721	0.09069	0.00394		100.714	1681.11	1038.46		88.9721	1584.93	440.057		88.9721	3136.05	48.6876
101.449	0.88284	0.2251		89.6208	0.14129	0.00783		89.6208	0.09069	0.00394		101.449	1669.69	1026.14		89.6208	1585.06	440.032		89.6208	3136.01	48.7152
102.183	0.88174	0.22811		90.2695	0.14125	0.00782		90.2695	0.09068	0.00394		102.183	1658.27	1013.82		90.2695	1585.19	440.007		90.2695	3135.96	48.7428
102.917	0.88064	0.23117		90.9182	0.14121	0.00782		90.9182	0.09068	0.00394		102.917	1646.85	1001.51		90.9182	1585.32	439.982		90.9182	3135.92	48.7705
103.652	0.87954	0.23427		91.5669	0.14117	0.00782		91.5669	0.09068	0.00394		103.652	1635.43	989.205		91.5669	1585.45	439.958		91.5669	3135.88	48.7982
104.386	0.87844	0.2374		92.2156	0.14112	0.00781		92.2156	0.09068	0.00395		104.386	1624.01	976.909		92.2156	1585.58	439.933		92.2156	3135.84	48.8259
105.121	0.87734	0.24057		92.8643	0.14108	0.00781		92.8643	0.09068	0.00395		105.121	1612.59	964.622		92.8643	1585.71	439.908		92.8643	3135.8	48.8537
105.855	0.87624	0.24377		93.513	0.14104	0.00781		93.513	0.09067	0.00395		105.855	1601.17	952.343		93.513	1585.84	439.884		93.513	3135.75	48.8815
106.59	0.87514	0.24701		94.1617	0.141	0.0078		94.1617	0.09067	0.00395		106.59	1589.75	940.074		94.1617	1585.97	439.859		94.1617	3135.71	48.9093
107.324	0.87403	0.25028		94.8104	0.14096	0.0078		94.8104	0.09067	0.00395		107.324	1578.33	927.813		94.8104	1586.1	439.834		94.8104	3135.67	48.9371
108.059	0.87293	0.25358		95.4591	0.14092	0.0078		95.4591	0.09067	0.00395		108.059	1566.91	915.562		95.4591	1586.23	439.81		95.4591	3135.63	48.965
108.793	0.87183	0.2569		96.1078	0.14088	0.00779		96.1078	0.09067	0.00395		108.793	1555.49	903.321		96.1078	1586.36	439.785		96.1078	3135.59	48.9928
109.528	0.87073	0.26026		96.7565	0.14084	0.00779		96.7565	0.09067	0.00395		109.528	1544.07	891.091		96.7565	1586.49	439.76		96.7565	3135.54	49.0208
110.262	0.86963	0.26364		97.4052	0.1408	0.00779		97.4052	0.09066	0.00395		110.262	1532.65	878.871		97.4052	1586.62	439.736		97.4052	3135.5	49.0487
110.997	0.86853	0.26705		98.0539	0.14076	0.00778		98.0539	0.09066	0.00396		110.997	1521.23	866.663		98.0539	1586.75	439.711		98.0539	3135.46	49.0767
111.731	0.86743	0.27048		98.7026	0.14072	0.00778		98.7026	0.09066	0.00396		111.731	1509.81	854.467		98.7026	1586.88	439.687		98.7026	3135.42	49.1047
112.466	0.86633	0.27394		99.3513	0.14068	0.00778		99.3513	0.09066	0.00396		112.466	1498.39	842.283		99.3513	1587.01	439.662		99.3513	3135.38	49.1327
113.2	0.86523	0.27742		100	0.14064	0.00777		100	0.09066	0.00396		113.2	1486.97	830.112		100	1587.14	439.638		100	3135.33	49.1607

## Sheet: Figure S15
																pH 6 Temperature ramps CD																	pH 7 Temperature ramps CD
(A) Normalised [Q]mrw (arb.u.)						Deconvolved CD data
Wavelenght	CD singal (arb.u)	CD singal (arb.u)	CD singal (arb.u)	CD singal (arb.u)		pH	Fold Contribution									Wavelength (nm)/Temperature (C)	25.03	29.94	35.07	40.03	44.95	50.02	54.99	59.97	65.17	69.99	74.92	80.02	84.96	90.01	95			25.01	30	35.02	39.99	44.99	50	55	59.99	65.01	69.97	74.99	80.01	85.01	90.01	95.01
nm							%									260	-0.174627	-0.292606	-0.0749033	-0.218118	-0.243581	-0.351324	-0.42003	-0.382856	-0.152379	-0.294791	-0.203847	-0.443719	-0.424117	-0.142459	-0.56979		260	-0.228937	-0.358586	-0.308058	-0.482703	-0.282549	-0.24317	0.096532	0.64671	0.196562	0.121774	0.246056	0.523299	0.128388	0.0767529	0.653292
	pH 9	pH 8	pH 7	pH 6			Helix1 (regular)	Helix2 (distorted)	Anti1 (left-twisted)	Anti2 (relaxed)	Anti3 (right-twisted)	Parallel	Turn	Others		259	0.0797738	0.272666	0.0842328	0.566091	0.530991	-0.13564	0.00156507	0.169532	0.041268	0.420527	0.317084	0.16209	-0.133517	0.309955	0.316083		259	-0.344427	-0.0723633	-0.373891	-0.225399	-0.0401352	-0.239174	0.225821	0.693984	0.149702	0.231254	0.131358	0.467369	-0.00195758	0.170799	0.433602
260	-0.275667	0.828094	0.698378	-0.127543		9	0	6.7	0	0	29.4	0	15.7	48.3		258	-0.278859	-0.10459	-0.147781	0.126858	0.297555	-0.354894	-0.186933	0.170904	-0.0750102	0.298745	0.211987	0.0380709	-0.304418	0.49298	0.11482		258	-0.430281	0.174297	-0.187374	-0.0552018	-0.0176883	0.156001	0.062349	0.482768	0.26172	0.0694977	0.246421	0.32501	-0.0374712	0.474507	0.500448
259	-0.238841	0.558585	0.654637	-0.163081		8	0	5.2	0	0	29.8	0	16.9	48.1		257	-0.282456	-0.00452631	-0.463342	0.134479	0.0253017	-0.514581	-0.352746	0.140418	-0.377238	-0.184698	-0.224741	-0.449053	-0.344007	-0.26185	-0.508979		257	-0.712134	0.102028	0.0280892	-0.0281223	-0.302905	-0.0959363	-0.0903029	0.34812	0.468753	0.0964405	0.311964	0.488264	0.125671	0.28837	0.42114
258	-0.209963	0.351746	0.601103	-0.194231		7	0.4	5.7	0	0	29.5	0	15.7	48.6		256	-0.465039	-0.220225	-0.583333	-0.153971	-0.574659	-0.354061	-0.615249	-0.145834	-0.380265	-0.209945	-0.329404	-0.755709	-0.470147	-0.408622	-0.614687		256	-0.473038	0.0471201	0.427048	-0.0989152	-0.164505	0.374706	-0.161909	-0.00437093	0.115347	0.123419	0.397523	0.623795	0.293091	0.393572	0.372515
257	-0.188492	0.20475	0.540988	-0.221347		6	0	5.8	0	0	29.8	0	16.8	47.6		255	0.16005	0.289029	-0.199683	-0.0593096	-0.463845	0.0938207	0.242647	-0.0967651	-0.00312637	0.0803505	-0.0123119	-0.566409	-0.477594	-0.202684	-0.499974		255	-0.474608	-0.191391	0.0519565	-0.525549	-0.0751143	0.142491	-0.628684	-0.104887	0.16266	0.194154	0.291843	0.408035	0.324391	-0.295447	0.417724
256	-0.173785	0.115156	0.477441	-0.243422												254	0.298383	0.050308	0.0653671	-0.291774	-0.271894	0.0769139	0.166124	-0.429072	0.170094	0.245509	0.00283081	-0.400456	-0.159045	-0.208933	-0.154634		254	-0.436891	-0.40123	-0.355264	-0.338937	0.149219	0.051362	-0.417642	0.165014	0.117427	-0.271742	0.100818	0.0434946	0.607961	-0.153717	0.287438
255	-0.177485	0.0998114	0.394127	-0.261987												253	0.786542	0.409909	0.260945	0.361593	-0.203737	0.320707	0.712818	0.230534	0.456426	0.212209	0.409269	0.0499155	0.319259	0.343427	0.0382166		253	-0.074431	-0.389732	-0.460906	-0.0319825	0.491202	0.0347952	-0.134133	0.305314	0.219732	-0.294279	0.224792	0.268103	0.400293	-0.0541227	0.575262
254	-0.177108	0.117771	0.33045	-0.284153												252	0.0894576	-0.292314	0.00907981	-0.254412	-0.643509	-0.0978855	0.0234952	0.14597	-0.168128	-0.587495	-0.127216	-0.42382	0.139535	0.279975	-0.263101		252	0.172377	-0.455344	-0.384609	-0.0839256	0.112563	-0.103275	0.0984012	0.412554	-0.0545875	-0.168441	-0.0550472	0.203838	0.390616	0.139204	0.576466
253	-0.169703	0.0884002	0.307113	-0.292934												251	-0.0637053	-0.276237	-0.223336	-0.204993	-0.588297	-0.139021	-0.247626	0.0221142	-0.477376	-0.62508	-0.413688	-0.276126	0.0189613	-0.120938	-0.116227		251	0.13641	-0.481237	-0.272635	0.0772443	0.173117	-0.385966	0.0391188	-0.0438701	-0.207944	0.0722496	0.183611	0.139158	0.23961	-0.166152	0.423003
252	-0.157231	0.0147848	0.294535	-0.289499												250	-0.151921	-0.128485	-0.0926382	-0.564674	-0.524099	0.139996	-0.158324	-0.035394	-0.279431	-0.571908	-0.574762	-0.0435905	-0.384688	-0.463583	-0.181694		250	-0.211665	-0.264006	-0.275121	-0.197911	-0.442818	-0.541683	0.433845	-0.149264	-0.246448	0.298841	0.0333627	0.115018	-0.0746292	-0.312493	0.0485693
251	-0.127677	-0.0759178	0.267563	-0.289361												249	-0.653643	-0.0760442	-0.396741	-0.349168	-0.546165	0.0339998	-0.4458	-0.492138	-0.512682	-0.296044	-0.586214	0.272382	-0.635741	-0.934867	-0.194784		249	-0.503592	-0.0887261	0.0441717	-0.139988	-0.0392466	-0.0561362	0.235632	0.264276	0.0688103	0.0854064	0.251346	0.23191	0.0606126	-0.273291	0.364557
250	-0.0932983	-0.163407	0.241705	-0.308107												248	-0.276718	0.312294	0.420288	-0.0746025	-0.172196	0.471496	0.12605	-0.366567	-0.214221	-0.304581	-0.438492	0.559101	-0.659273	-0.743422	-0.110727		248	0.178674	0.166407	0.330738	-0.175266	0.327924	0.115574	0.517076	0.707495	0.774402	0.52381	0.295426	0.665505	0.489322	0.461545	0.877213
249	-0.0461832	-0.243487	0.243967	-0.343111												247	-0.940899	0.042252	-0.133117	-0.0409246	-0.372144	-0.152298	-0.227611	-0.49359	-0.822263	-0.542636	-0.742595	0.00994971	-1.08779	-0.959595	-0.164196		247	-0.1086	-0.124101	-0.219291	-0.0133228	0.215626	0.105569	0.490842	0.866285	0.755329	0.821473	0.686658	0.748218	0.386041	0.396139	0.821728
248	0.0138039	-0.318826	0.263722	-0.378654												246	-0.640161	0.111272	-0.109538	0.179151	0.0490925	-0.240567	0.264603	-0.33418	-0.796725	-0.686813	-0.563426	-0.122626	-1.17726	-0.723263	0.125444		246	-0.600518	-0.145334	-0.619899	-0.268509	0.341145	-0.359895	0.447172	0.0823051	0.413526	0.604863	0.46535	0.253785	0.345657	0.394178	0.0823032
247	0.0665193	-0.373347	0.260399	-0.403307												245	-0.588399	-0.150324	-0.40521	-0.35388	0.0423972	-0.477948	-0.34733	-0.312423	-0.846037	-1.1381	-0.813783	-0.921954	-1.21966	-0.938349	-0.403851		245	-0.839839	-0.464888	-0.388749	-0.0154143	0.322099	-0.797061	0.296882	-0.0737666	-0.147688	0.689515	0.671284	0.312032	0.441351	0.60748	-0.0133865
246	0.102088	-0.40504	0.216875	-0.402158												244	-0.572145	0.04215	-0.298013	-0.275311	0.0795237	-0.516392	-0.266403	-0.454281	-0.806296	-0.923196	-0.659258	-0.509278	-0.71679	-0.497101	-0.561822		244	-0.631015	-0.177324	-0.0162352	0.115058	0.344976	-0.495154	0.300135	-0.0310754	-0.00171072	0.53282	0.51988	0.529435	0.494134	0.524995	0.204479
245	0.0990518	-0.438676	0.160205	-0.389366												243	-0.841356	-0.158015	-0.542188	-0.433122	-0.221292	-0.468371	-0.22222	-0.696925	-0.566217	-0.997561	-0.703356	-0.859824	-0.804005	-1.30499	-0.688638		243	-0.571156	-0.561832	-0.198954	-0.603459	-0.206315	-0.663795	-0.0698952	-0.14317	-0.52273	0.450018	0.16488	0.137152	-0.0991407	-0.157076	-0.470378
244	0.0553469	-0.504361	0.126233	-0.37834												242	-0.758556	-0.330504	-0.310299	-0.347392	-0.130685	-0.246697	-0.44181	-0.37426	-0.803142	-0.573039	-0.489027	-0.756786	-0.60458	-1.4202	-0.942006		242	-0.0685069	-0.510193	-0.153396	-1.0141	-0.654504	-0.273636	-0.422814	-0.487826	-0.593059	-0.04663	0.0135753	-0.108908	-0.43582	-0.349245	-0.725715
243	-0.012239	-0.587185	0.116548	-0.362066												241	-0.0277411	0.323397	0.19227	0.0942149	0.473865	0.34842	0.0161728	0.0611211	-0.251503	0.00690598	0.358197	-0.363642	-0.513909	-0.767253	-0.817527		241	-0.153459	-0.614017	-0.0174542	-1.18059	-0.517393	-0.46293	-0.597329	-0.607156	-0.408822	-0.324792	-0.133904	-0.17835	-0.754991	-0.753546	-0.998629
242	-0.122654	-0.633174	0.0961948	-0.36208												240	0.49724	0.0467164	0.270795	-0.232404	0.343296	0.0787977	-0.0550148	-0.0366356	-0.318551	-0.114116	0.0597949	-0.642185	-0.577967	-0.528659	-1.09757		240	0.125629	-0.579186	0.173781	-0.664206	-0.445083	-0.466589	-0.551455	-0.648737	-0.455869	-0.375705	-0.100314	-0.191635	-0.680727	-0.673717	-0.967548
241	-0.276684	-0.626196	0.0493058	-0.397087												239	-0.0215748	-0.723441	-0.572804	-0.83582	-0.281124	-0.539679	-0.585765	-0.813291	-0.74631	-1.11329	-0.858611	-1.45137	-1.3145	-1.32765	-1.62954		239	0.152438	-0.46242	-0.127216	-0.510722	-0.463275	-0.245785	-0.786231	-0.450009	-0.2327	-0.383665	-0.561898	-0.547974	-1.09256	-0.900459	-1.00778
240	-0.454641	-0.61313	-0.0165934	-0.462948												238	-0.468502	-1.02662	-1.25798	-1.04889	-1.13881	-1.09359	-0.939282	-1.02985	-1.36884	-1.99764	-1.50032	-2.04001	-1.77633	-1.88068	-2.24412		238	0.283643	-0.318804	-0.109518	-0.387053	-0.587604	-0.537777	-0.557013	-0.708395	-0.232501	-0.656869	-0.75105	-0.632178	-0.901562	-0.663652	-1.09239
239	-0.62823	-0.640687	-0.0930889	-0.550118												237	-0.739181	-0.357283	-1.36934	-0.842967	-1.23583	-1.07651	-1.18759	-1.11088	-1.68273	-2.21501	-1.69402	-2.32082	-2.23449	-2.34572	-2.39704		237	-0.25278	-0.639632	-0.609241	-0.642606	-0.81193	-0.773715	-0.745443	-1.22331	-0.452327	-0.747085	-1.10206	-1.27764	-1.47696	-1.2036	-1.59752
238	-0.748639	-0.683825	-0.191001	-0.651053												236	-0.191886	0.0300866	-0.575526	-0.37948	-0.461147	-0.501321	-0.61793	-0.713908	-1.43601	-1.79853	-1.90277	-1.64353	-1.86176	-2.51613	-1.97101		236	-0.0601716	0.0805354	-0.247028	-0.262433	-0.0205485	-0.532852	-0.149759	-0.954513	-0.272154	-0.860931	-0.921615	-1.38571	-1.06611	-1.00866	-1.11383
237	-0.830408	-0.702239	-0.332277	-0.754861												235	-0.10181	0.220487	-0.271282	-0.519065	-0.570675	-0.734697	-1.39701	-1.05093	-1.37793	-1.82769	-2.28722	-1.43437	-2.56591	-3.05834	-2.27298		235	-0.482967	-0.319489	-0.957558	-0.559075	-0.361801	-1.21589	-0.680262	-1.66786	-1.57112	-1.56388	-2.06914	-2.03985	-2.05529	-1.76612	-1.71738
236	-0.891919	-0.706857	-0.504681	-0.851203												234	0.122839	-0.084975	0.143004	-0.375018	-0.110588	-0.984364	-1.2398	-1.29175	-1.63801	-1.28908	-2.5824	-1.66732	-2.56757	-2.73271	-2.72538		234	-0.236679	0.120861	-0.782727	-0.739492	-0.362016	-1.47787	-1.15308	-1.8158	-2.38201	-2.15082	-2.8716	-2.20137	-2.46204	-2.36339	-2.55811
235	-0.935025	-0.750224	-0.659669	-0.93393												233	-0.263506	-0.721592	-0.271529	-0.865625	-0.556581	-0.882483	-2.03932	-1.80966	-2.0012	-1.84228	-2.86905	-2.4137	-3.40557	-3.16366	-3.61244		233	-0.36814	-0.0034221	-0.696141	-1.20463	-0.984293	-2.12103	-1.85272	-2.00068	-2.68908	-2.34507	-3.34068	-2.87589	-3.05538	-3.10242	-3.37601
234	-0.970844	-0.859029	-0.769843	-0.994667												232	-0.534245	-0.772417	-0.799626	-1.14376	-1.0461	-1.30615	-2.14147	-2.50638	-2.68661	-2.15507	-2.91953	-3.07026	-3.92693	-3.5589	-4.43328		232	-0.329664	-0.313399	-0.959661	-1.71234	-1.65306	-2.32098	-2.58835	-2.86281	-3.21665	-2.72758	-3.78939	-3.71819	-3.2412	-4.03751	-3.8043
233	-1.02238	-0.982425	-0.865262	-1.03906												231	-0.432559	-0.647459	-0.430689	-1.07414	-0.624984	-0.758226	-1.75343	-2.22561	-2.26236	-2.40924	-2.93817	-3.43539	-3.98016	-3.32516	-4.5417		231	-1.04823	-0.582211	-1.12447	-1.98447	-2.23533	-3.08359	-3.06419	-3.35637	-3.79836	-3.2418	-4.34583	-4.35307	-4.19332	-4.48322	-4.94199
232	-1.11594	-1.03736	-0.986482	-1.0876												230	0.130585	-0.355546	-0.43962	-0.816086	-0.591695	-0.651408	-0.901069	-2.00108	-2.24055	-2.41135	-3.15985	-4.05315	-3.92889	-3.78907	-4.92743		230	-0.992178	-0.814905	-2.16972	-1.99439	-2.67168	-3.43617	-3.51713	-3.79839	-4.05336	-3.88302	-5.09292	-4.64175	-5.24418	-5.35426	-5.40533
231	-1.23518	-1.00574	-1.12489	-1.16474												229	-0.0482739	-0.225572	-0.398197	-1.00158	-0.85449	-0.553053	-1.14169	-2.31833	-2.41989	-2.63362	-3.36794	-4.53071	-4.41559	-4.62958	-5.37885		229	-0.664218	-0.97725	-2.02386	-2.18527	-2.61164	-3.42528	-3.65343	-3.93378	-4.4897	-4.47028	-5.58609	-5.28801	-6.02367	-5.27304	-5.52574
230	-1.35691	-0.959213	-1.24417	-1.27832												228	-0.0809976	-0.463118	-0.434073	-1.29874	-1.78321	-0.791377	-2.09187	-2.67349	-2.9316	-3.39309	-4.21103	-5.23888	-5.12085	-5.76219	-5.82341		228	-0.0492973	-0.413001	-1.86106	-1.65963	-2.60476	-3.23478	-3.48231	-4.13995	-5.02527	-4.47225	-5.69739	-5.6739	-5.97482	-5.44842	-5.36447
229	-1.49299	-0.961863	-1.34462	-1.42206												227	-0.0586329	-0.400786	-0.83465	-1.01655	-1.80099	-1.25307	-2.36145	-2.88783	-3.06027	-4.11633	-4.20218	-5.48752	-5.47644	-6.53958	-6.06142		227	-0.367263	-0.782976	-1.90592	-1.85958	-3.0086	-4.05762	-4.30698	-5.13223	-5.28744	-5.3041	-6.60008	-6.24554	-6.94768	-6.47884	-6.77394
228	-1.64728	-1.01231	-1.44963	-1.58989												226	-0.501177	-0.542843	-1.06008	-1.56278	-2.03187	-1.63072	-2.71668	-2.85724	-3.36139	-4.54644	-4.77581	-5.73011	-6.42248	-7.22562	-6.8667		226	-0.33524	-1.24957	-2.2528	-2.49907	-3.86135	-4.87908	-5.04573	-5.88643	-6.46078	-6.44487	-7.49862	-7.53303	-7.91709	-7.22201	-7.73175
227	-1.8265	-1.11093	-1.58002	-1.7847												225	-0.774245	-0.490158	-1.30425	-1.66683	-2.22843	-1.82661	-2.71853	-3.01453	-3.06786	-4.88979	-5.00479	-5.97495	-6.65538	-7.82478	-7.19264		225	-0.904454	-2.01682	-3.18915	-3.40442	-4.97035	-6.04777	-5.92865	-6.48057	-7.48968	-8.01059	-8.44788	-8.89949	-9.11899	-9.15267	-9.34746
226	-2.02794	-1.29074	-1.76674	-2.012												224	-1.52798	-1.23464	-1.95839	-2.5625	-2.90834	-2.2725	-3.05475	-3.92123	-4.12416	-5.45208	-5.81958	-6.95411	-7.7637	-8.88471	-8.63682		224	-1.36892	-2.30281	-3.74019	-4.17993	-5.8962	-6.22774	-6.85827	-7.06616	-8.71794	-9.07227	-9.86111	-10.0777	-10.0862	-10.1807	-10.4533
225	-2.28529	-1.57332	-2.01231	-2.26157												223	-1.70381	-1.1844	-1.7931	-2.26641	-3.0819	-2.87783	-3.76893	-4.47186	-4.3366	-6.12807	-6.08915	-7.21228	-8.14508	-9.50661	-9.24888		223	-1.52892	-2.95771	-3.96007	-4.11231	-5.99474	-6.22425	-7.12505	-7.27965	-8.76826	-9.3375	-10.1322	-10.4697	-10.8672	-11.172	-11.4359
224	-2.58108	-1.91456	-2.30417	-2.51111												222	-1.77579	-1.3383	-1.93401	-1.90034	-2.97967	-3.38728	-4.09347	-5.13849	-4.73964	-6.24449	-6.67698	-7.42704	-8.87092	-9.82039	-10.23		222	-1.16223	-3.09896	-3.68019	-4.5876	-6.19588	-6.07488	-7.71027	-7.94386	-9.24714	-9.58639	-10.6794	-10.3627	-11.3361	-11.829	-12.1336
223	-2.86905	-2.21972	-2.66256	-2.74396												221	-1.52952	-0.793771	-1.78398	-2.02734	-2.81867	-3.85697	-4.44728	-4.956	-5.192	-6.72111	-6.55112	-7.79352	-9.11472	-9.83455	-10.7148		221	-1.0387	-3.34275	-3.33567	-4.73831	-6.24118	-6.86388	-8.23292	-8.95786	-9.65715	-10.2997	-10.8415	-11.3082	-12.0067	-12.4681	-13.1581
222	-3.15796	-2.42684	-3.08634	-2.96848												220	-0.968951	-1.06822	-1.91905	-1.47524	-3.23869	-3.89517	-4.22835	-5.29092	-5.53845	-6.52855	-7.12613	-8.18091	-9.4329	-10.3715	-10.5733		220	-1.31687	-3.23438	-3.87791	-5.37069	-6.83558	-7.37237	-8.83356	-9.78138	-10.7259	-10.7427	-11.8302	-11.2975	-12.7301	-13.4588	-13.4185
221	-3.44765	-2.55292	-3.52637	-3.19055												219	-1.43619	-1.9422	-2.81082	-2.57366	-3.66873	-4.73069	-4.10094	-5.39511	-6.42723	-7.43409	-8.29638	-9.81819	-10.3058	-11.0756	-11.4962		219	-1.37637	-2.9935	-3.57172	-5.12251	-6.29901	-7.36841	-8.90298	-10.0355	-11.0619	-11.2868	-12.334	-11.8936	-13.2529	-13.2665	-13.2652
220	-3.73247	-2.62764	-3.9088	-3.40758												218	-1.49676	-2.20683	-2.45026	-2.71855	-3.82008	-4.26324	-4.27121	-5.0769	-5.997	-6.71661	-8.66247	-9.60588	-10.653	-11.0376	-11.329		218	-1.85113	-3.5272	-3.98436	-5.31903	-6.77652	-7.56033	-9.2158	-10.3553	-11.7038	-11.9465	-13.3379	-12.6116	-14.1191	-13.9323	-14.3587
219	-3.95401	-2.65269	-4.15896	-3.61139												217	-2.11804	-2.46253	-2.65653	-3.17039	-3.98314	-4.2099	-4.93246	-4.93738	-6.288	-7.50618	-9.09309	-10.0762	-11.2547	-11.4834	-12.2344		217	-2.23055	-3.48592	-4.63969	-5.23803	-6.88416	-7.41402	-9.24588	-10.3718	-11.4756	-12.3402	-13.2742	-13.1106	-14.007	-14.0329	-14.6123
218	-4.06895	-2.66847	-4.264	-3.77273												216	-2.39898	-2.50423	-3.10148	-3.93724	-4.18245	-4.43567	-5.88294	-5.71418	-6.70993	-7.73024	-9.74243	-11.063	-11.6569	-12.222	-12.8061		216	-2.81099	-4.01954	-4.96009	-5.77496	-7.56642	-7.92452	-9.86673	-10.4106	-11.9242	-13.2117	-13.5755	-13.5599	-14.5254	-14.8834	-15.1725
217	-4.14542	-2.7553	-4.27313	-3.88673												215	-2.03826	-2.70012	-3.42123	-3.99114	-4.20786	-4.67795	-5.89483	-6.46014	-7.05228	-8.11656	-9.78031	-10.5576	-12.0468	-12.3739	-13.5168		215	-2.90636	-3.55567	-5.13769	-5.66786	-7.96692	-8.62176	-9.66967	-10.6641	-12.4587	-12.9423	-13.6699	-13.5653	-14.373	-15.0068	-14.9917
216	-4.21523	-2.97144	-4.24472	-3.99737												214	-1.76879	-2.93677	-3.35127	-4.20708	-4.24899	-5.09676	-5.42124	-7.11677	-7.10522	-8.1158	-9.54285	-10.6166	-11.6203	-12.6897	-13.8103		214	-3.49668	-4.08364	-5.46011	-6.45798	-8.76354	-9.59991	-10.1596	-11.6228	-13.2338	-12.9134	-13.9972	-14.173	-14.7478	-15.3261	-15.1133
215	-4.32949	-3.30881	-4.26479	-4.13351												213	-1.48376	-2.68341	-2.82698	-3.3809	-3.80772	-4.76335	-4.99188	-6.92539	-6.7733	-7.50446	-8.96103	-9.70774	-11.4253	-11.6446	-13.1842		213	-3.27537	-3.90921	-5.43051	-6.30714	-8.63377	-9.78402	-9.68217	-11.7617	-13.0854	-12.6117	-13.7188	-14.2458	-14.618	-15.321	-15.1196
214	-4.52862	-3.68886	-4.40985	-4.30381												212	-1.65036	-2.62576	-2.74881	-3.30314	-3.92541	-4.54146	-4.78995	-6.75894	-6.80467	-7.78397	-8.77284	-9.38687	-10.6045	-11.3335	-12.7443		212	-3.141	-3.31951	-4.87981	-5.94675	-7.80777	-9.07836	-8.85023	-11.1164	-12.5799	-11.9634	-12.9317	-14.14	-14.0993	-14.5994	-14.2788
213	-4.80215	-4.04347	-4.69809	-4.54412												211	-1.81443	-2.58685	-2.79471	-3.1353	-4.19557	-5.03221	-5.34966	-6.36051	-6.96235	-7.10332	-8.55501	-9.54528	-10.6007	-10.937	-11.5696		211	-3.59178	-3.3736	-5.76225	-6.55029	-7.78772	-8.3733	-9.7178	-10.6807	-12.5086	-12.8045	-12.7172	-14.2786	-14.1198	-14.6489	-14.7422
212	-5.14968	-4.40354	-5.14411	-4.88883												210	-2.91588	-3.46279	-3.68586	-3.84798	-4.72476	-6.013	-6.26839	-6.99059	-7.94135	-7.96415	-8.94961	-9.82818	-11.2106	-11.223	-12.1074		210	-4.10921	-4.17188	-6.06795	-7.64248	-8.1441	-8.49662	-9.98944	-11.3993	-12.1177	-12.9991	-13.2639	-13.5563	-14.1894	-14.4144	-15.0406
211	-5.59408	-4.83925	-5.79298	-5.36851												209	-3.32423	-3.71505	-3.92835	-4.49629	-4.7763	-5.51651	-6.41059	-6.2851	-8.04243	-7.71132	-8.64395	-8.97945	-10.9974	-11.5443	-11.5697		209	-4.5624	-5.0849	-6.72295	-8.23062	-8.01387	-8.44743	-9.46926	-10.6212	-11.6574	-12.4923	-12.7236	-12.7336	-13.3778	-13.9671	-13.7862
210	-6.14284	-5.34732	-6.62513	-6.02497												208	-3.33227	-3.50873	-4.42362	-4.26207	-4.07824	-4.89444	-5.76304	-5.72034	-7.93431	-7.66596	-8.06952	-8.81247	-9.99429	-10.3521	-10.5848		208	-5.30523	-6.00917	-6.69815	-8.28264	-7.8774	-8.82409	-9.0579	-10.6919	-10.6543	-11.6675	-12.5583	-11.9492	-12.8536	-13.5733	-12.8421
209	-6.77897	-5.87769	-7.56384	-6.84908												207	-3.60483	-3.77507	-4.40766	-4.87456	-4.51935	-4.74147	-5.78676	-5.13392	-7.32895	-7.14253	-8.11737	-8.55529	-9.7508	-9.69717	-9.80191		207	-5.06085	-6.25014	-6.87993	-7.55664	-8.14217	-8.23872	-8.50205	-9.55519	-10.1856	-9.98222	-10.5995	-11.2245	-11.842	-12.2559	-11.9869
208	-7.52162	-6.44937	-8.57818	-7.80169												206	-4.38882	-4.62093	-4.48791	-5.30844	-4.38048	-5.26965	-6.05808	-5.78127	-7.28934	-7.3764	-8.06368	-8.8996	-9.06274	-9.07704	-9.63871		206	-5.52107	-6.42947	-6.97238	-7.73872	-8.52642	-8.48092	-8.80021	-10.1154	-9.51318	-9.31184	-10.3518	-10.8095	-10.7887	-11.5497	-11.8899
207	-8.41592	-7.16998	-9.64359	-8.88567												205	-4.52065	-5.41098	-4.73581	-5.7413	-4.58021	-6.2988	-6.45645	-5.86026	-6.9196	-7.68726	-7.61885	-8.91296	-8.24695	-9.09627	-9.26838		205	-5.36177	-5.93628	-7.2234	-7.51288	-8.54445	-8.24274	-8.93352	-10.0374	-9.79044	-8.01226	-9.26283	-10.3348	-10.1793	-9.75366	-11.5563
206	-9.46059	-8.13486	-10.7547	-10.1161												204	-5.16556	-6.25781	-4.9459	-5.4624	-5.03304	-6.02107	-6.72831	-6.29263	-5.85783	-7.65963	-7.15404	-8.07879	-7.11446	-7.90334	-8.19809		204	-6.2576	-6.80328	-7.55323	-7.78627	-8.45745	-7.51785	-9.13065	-9.86239	-9.36255	-8.28851	-9.10299	-8.96963	-9.77853	-9.14851	-11.2245
205	-10.5763	-9.32184	-11.9816	-11.4806												203	-5.52878	-6.39276	-6.1318	-6.20916	-5.63549	-5.76717	-6.93731	-6.75924	-5.52112	-7.61814	-6.57301	-7.48539	-7.07712	-7.09116	-8.20293		203	-7.10473	-7.45517	-8.27457	-7.95704	-8.67093	-7.63431	-8.5603	-9.70022	-9.31584	-9.03509	-8.69379	-9.11572	-8.58135	-9.90681	-11.1236
204	-11.6826	-10.6254	-13.3566	-12.9672												202	-6.42364	-6.8727	-6.91847	-7.08678	-7.17776	-6.12336	-7.43298	-7.18884	-5.38629	-7.54694	-6.40086	-7.44745	-6.84531	-7.2211	-7.82385		202	-8.7866	-9.20985	-7.82964	-9.34479	-9.34137	-7.54157	-8.39235	-10.6241	-10.0465	-9.55965	-8.5879	-8.55772	-9.11074	-9.78081	-11.1133
203	-12.8063	-11.97	-14.8298	-14.5501												201	-7.44698	-7.63499	-8.22885	-8.05281	-7.57965	-6.79599	-7.93828	-7.72332	-5.38678	-7.19871	-6.29367	-7.19493	-6.19074	-7.45528	-7.74462		201	-8.91393	-9.69674	-8.73067	-10.141	-9.36754	-8.63001	-9.05729	-10.0658	-9.79177	-10.0187	-7.9577	-7.37927	-7.81168	-9.35492	-10.5881
202	-14.1268	-13.362	-16.4509	-16.2065												200	-7.98745	-8.50836	-7.68159	-8.90817	-7.33617	-7.62552	-6.97995	-7.62765	-4.98258	-6.5457	-4.94214	-6.19109	-4.69263	-6.19947	-6.27399		200	-10.2935	-11.2772	-10.6215	-12.1433	-11.0367	-9.24375	-10.0651	-9.92412	-9.38279	-10.1729	-7.94686	-8.84411	-8.56767	-8.88885	-11.173
201	-15.5904	-14.7912	-18.2679	-17.9562												199	-9.42907	-10.2736	-7.23818	-8.97241	-7.59843	-7.296	-6.81175	-7.17906	-4.92764	-4.8563	-4.80157	-5.46655	-4.74875	-5.49909	-4.9968		199	-10.3109	-11.2422	-11.3326	-11.5526	-10.8924	-10.4406	-11.0958	-9.46347	-6.82416	-9.36195	-8.87345	-7.96919	-8.40137	-8.37533	-12.0013
200	-17.0828	-16.2497	-20.0729	-19.6997												198	-10.145	-10.6845	-8.51808	-9.30862	-8.24289	-7.56708	-6.73604	-7.94271	-5.28071	-5.97013	-5.31276	-4.04936	-5.2991	-4.1325	-3.61011		198	-10.5291	-12.8686	-12.3927	-12.8772	-11.2703	-8.5018	-10.4854	-9.62937	-6.74688	-5.36712	-8.83272	-8.93398	-8.44443	-9.25882	-9.15807
199	-18.641	-17.8006	-21.4962	-21.2221												197	-11.5372	-10.9026	-10.7702	-9.11735	-9.44772	-8.45751	-7.03885	-7.59147	-6.49926	-5.53584	-4.47391	-2.96464	-4.58349	-3.89973	-2.88892		197	-9.73456	-12.9265	-11.3271	-10.8296	-6.95211	-8.69237	-9.88935	-7.93724	-8.53538	-4.45688	-9.30895	-4.75652	-5.40409	-5.85065	-6.60834
198	-20.1012	-19.484	-22.3916	-22.3891												196	-10.8842	-10.4613	-12.1979	-9.06128	-8.96332	-8.25374	-7.18986	-6.72723	-6.83192	-5.67929	-4.34526	-2.03392	-2.99421	-1.27673	-1.34512		196	-12.3129	-12.7886	-14.1151	-8.93961	-7.29432	-8.91169	-9.35682	-7.53254	-7.43694	-2.87914	-7.7	-7.7024	-7.07691	-4.63026	-5.29533
197	-21.4569	-21.0842	-22.8591	-23.0916												195	-11.3675	-10.8217	-10.2149	-8.54078	-8.19851	-7.1963	-7.25617	-5.28978	-5.99881	-3.70409	-2.79797	-0.942399	-2.28557	-0.880242	0.455517		195	-11.4755	-11.4997	-11.7604	-5.21934	-9.4276	-7.71288	-8.68787	-6.64949	-4.32862	-5.94947	-4.89378	-3.7837	-10.3665	-5.3852	-3.36428
196	-22.5585	-22.2645	-23.0131	-23.2453												194	-11.2672	-10.4984	-9.24123	-8.6783	-7.30437	-4.77699	-5.76783	-5.71353	-4.17335	-2.71002	-2.05334	-0.287547	-0.257748	0.669984	3.12787		194	-11.4126	-11.3344	-8.6557	-7.39199	-11.9499	-4.60608	-7.28022	-7.36904	-4.35789	-7.81886	-4.94319	-2.70528	-12.434	-9.32244	-3.68546
195	-23.0638	-22.7965	-22.8865	-22.9722												193	-11.0227	-10.0816	-9.68342	-7.40066	-6.54899	-4.84803	-5.52806	-4.9112	-3.10935	-2.59767	-2.07393	-0.694136	2.68085	1.19032	2.38708		193	-11.4549	-12.5103	-8.91944	-7.0773	-10.3289	-5.4117	-6.4989	-5.97138	-9.87282	-5.10792	-7.70337	-5.6273	-8.02496	-10.4043	-2.80846
194	-23.1796	-22.5141	-22.3508	-22.3834												192	-9.59121	-9.80508	-9.07719	-5.94658	-5.89802	-3.46278	-6.59367	-3.46235	-2.37055	-1.93506	-1.09925	-0.730276	4.20165	2.42308	2.2878		192	-8.27074	-9.09828	-9.19906	-4.90908	-7.08129	-8.2422	-4.71141	-3.11511	-11.272	-3.33049	-10.9059	-8.94734	-4.13532	-8.74212	-5.4378
193	-22.8849	-21.9323	-21.4872	-21.4918												191	-10.0259	-9.66316	-9.80623	-6.34716	-5.64865	-3.07606	-5.06496	-4.05056	-1.57254	-1.60298	-0.420455	-0.32867	3.24973	3.53075	2.6373		191	-2.14802	-7.37568	-7.99515	-8.84684	-3.9028	-6.68913	-4.35828	-1.80555	-8.03585	-4.72466	-9.67013	-6.76237	-7.88155	-5.65264	-4.15509
192	-21.8524	-20.9837	-20.2675	-20.2973												190	-9.06246	-8.78364	-8.69667	-5.88594	-4.30215	-1.15134	-2.93579	-3.57132	-1.1561	-1.91568	0.438336	1.87053	3.47945	5.13542	4.81485		190	-0.284841	0.189884	-4.68153	-9.9309	-2.34428	-2.1897	-2.59868	-2.46076	-2.1099	-6.69175	-4.50763	4.57326	-8.89155	0.605024	-3.02757
191	-20.1687	-19.6623	-18.6842	-18.8009
190	-17.8175	-17.9938	-16.7472	-17.0052
[truncated: 32 more columns]

## Sheet: Figure S16
	Temperature	Normalized Beta%
	°C	Θ(MRW) 218 / Θ(MRW) 195
		6	7	8	9
	25.03	0.0104833	0.011779	0.00182977	0.00661849
	29.94	0.0125607	0.0187702	0.00159966	0.00777685
	35.07	0.0174381	0.0256913	0.00287083	0.00996173
	40.03	0.0234774	0.0445419	0.00668426	0.0133181
	44.95	0.033395	0.0506009	0.00779723	0.0170605
	50.02	0.0464739	0.0678228	0.0132853	0.0154314
	54.99	0.0479705	0.0736052	0.0159966	0.0226599
	59.97	0.0641066	0.0982689	0.0210104	0.0202491
	65.17	0.0984672	0.103491	0.0291631	0.0187895
	69.99	0.126771	0.152547	0.0369233	0.0229748
	74.92	0.18793	0.113279	0.0493628	0.0257203
	80.02	0.257159	0.131039	0.0499621	0.0236616
	84.96	0.758538	0.114341	0.0602149	0.0224837
	90.01	0.713041	0.118819	0.0477881	0.0247516
	95	1	0.185255	0.0911344	0.0301632

## Sheet: Figure S17
																		pH 6			pH 7			pH 8			pH 9
pH 6				pH 7				pH 8				pH 9						Temp	Z-Avg		Temp	Z-Avg		Temp	Z-Avg		Temp	Z-Avg
Size (nm)	Averaged Number (%)	Standard deviation		Size (nm)	Averaged Number (%)	Standard deviation		Size (nm)	Averaged Number (%)	Standard deviation		Size (nm)	Averaged Number (%)	Standard deviation				°C	d.nm		°C	d.nm		°C	d.nm		°C	d.nm
0.4	0	0		0.4	0	0		0.4	0	0		0.4	0	0				25	116.4		25	93.91		25	76.05		25	41.29
0.463232	0	0		0.463232	0	0		0.463232	0	0		0.463232	0	0				25	119.9		25	91.89		25	76.58		25	37.75
0.536459	0	0		0.536459	0	0		0.536459	0	0		0.536459	0	0				25	157.9		25	91.98		25	75.4		25	35.77
0.621262	0	0		0.621262	0	0		0.621262	0	0		0.621262	0	0				26	114.6		26	93.74		26	76.5		26	35.32
0.719471	0	0		0.719471	0	0		0.719471	0	0		0.719471	0	0				26	148.4		26	93.24		26	75.8		26	34.65
0.833204	0	0		0.833204	0	0		0.833204	0	0		0.833204	0	0				26	164.5		26	92.11		26	75.77		26	34.62
0.964916	0	0		0.964916	0	0		0.964916	0	0		0.964916	0	0				27	100.8		27	93.66		27	76.43		26.9	37.8
1.11745	0	0		1.11745	0	0		1.11745	0	0		1.11745	0	0				27.1	146.8		27	93.19		27.1	76.45		27	37.61
1.29409	0	0		1.29409	0	0		1.29409	0	0		1.29409	0	0				27	165.3		27	92.47		26.9	76.41		27.1	38.12
1.49866	0	0		1.49866	0	0		1.49866	0	0		1.49866	0	0				28	115.2		28	94.27		27.9	77.15		27.9	47.99
1.73557	0	0		1.73557	0	0		1.73557	0	0		1.73557	0	0				28	140.7		27.9	92.03		28	76.64		28	46.98
2.00993	0	0		2.00993	0	0		2.00993	0	0		2.00993	0	0				28	171.5		28	93.14		28	76.92		28	49.71
2.32766	0	0		2.32766	0	0		2.32766	0	0		2.32766	0	0				29	117.6		29	93.96		28.9	77.78		29	39.24
2.69561	0	0		2.69561	0	0		2.69561	0	0		2.69561	0	0				28.9	142.6		28.9	94.52		28.9	77.61		29.1	39.02
3.12173	0	0		3.12173	0	0		3.12173	0	0		3.12173	0	0				29	175		29.1	93.97		29	77.47		29	37.93
3.61521	0	0		3.61521	0	0		3.61521	0	0		3.61521	0	0				30	143.8		29.9	94.8		30	77.46		30	38.74
4.1867	0	0		4.1867	0	0		4.1867	0	0		4.1867	0.0890291	0.0890291				29.9	162		30	94.13		30	77.83		30	38.86
4.84853	0	0		4.84853	0	0		4.84853	0	0		4.84853	1.74514	1.74514				30	169.3		30	94.71		29.9	77.3		29.9	38.97
5.61499	0	0		5.61499	0	0		5.61499	0	0		5.61499	5.28227	5.28227				30.9	158.4		31	95.01		31	78.5		30.9	39.32
6.5026	0	0		6.5026	0	0		6.5026	0	0		6.5026	9.08494	6.7829				31	182.4		31	94.12		31.1	77.8		30.9	38.78
7.53052	0	0		7.53052	0	0		7.53052	0	0		7.53052	13.0398	5.65007				31	173.6		31	91.93		31	77.55		31	39.17
8.72094	0	0		8.72094	0	0		8.72094	0	0		8.72094	16.5136	4.1905				32	209		32	96.11		31.9	78.63		31.9	35.84
10.0995	0	0		10.0995	0	0		10.0995	1.15056	1.15056		10.0995	17.5998	4.01286				32	183.5		32	94.33		32	77.34		32	36.36
11.6961	0	0		11.6961	0	0		11.6961	7.35663	3.75343		11.6961	15.1247	5.50574				32	193.4		32	94.65		32.1	77.57		32	35.64
13.545	0	0		13.545	0	0		13.545	18.1359	4.52161		13.545	10.387	4.82027				33	228.6		33	93.54		33	77.58		33	36.76
15.6862	0	0		15.6862	0.537089	0.313611		15.6862	24.3012	1.55665		15.6862	5.97987	3.13102				33	200.2		33	95.77		33	77.74		33	37.53
18.1658	0	0		18.1658	2.85464	1.88534		18.1658	21.1929	2.5462		18.1658	2.99506	1.66569				33	227.6		33	92.38		33	78.93		33	38.55
21.0374	0	0		21.0374	9.0869	5.19955		21.0374	13.8396	3.11528		21.0374	1.33541	0.759644				34	370.1		34	96.05		34	78.27		34	36
24.363	0	0		24.363	14.3591	7.28134		24.363	7.48724	2.25909		24.363	0.536841	0.302698				34	235.4		34	95.71		34	77.83		34	36.13
28.2143	0	0		28.2143	14.3493	7.20077		28.2143	3.58264	1.26607		28.2143	0.19562	0.105521				34	245.3		34	96.09		34	79		34	38.38
32.6744	1.92701	1.0618		32.6744	10.7942	5.59902		32.6744	1.59965	0.600547		32.6744	0.0645839	0.031622				35	322.7		35	96.86		35	80.06		35	38.66
37.8396	10.0829	2.25135		37.8396	6.86303	3.67032		37.8396	0.703522	0.253305		37.8396	0.0192326	0.00776095				35	277.7		35	96.82		35	78.58		35	40.88
43.8212	21.2126	0.848359		43.8212	3.94339	2.14842		43.8212	0.32088	0.099261		43.8212	0.00515222	0.00141757				35	277.8		35	94.18		35	78.97		35	39.52
50.7484	24.8634	1.27678		50.7484	2.1338	1.17025		50.7484	0.156367	0.0382682		50.7484	0.00127094	0.00030702				36	331.2		36	97.03		36	79.01		36	41.66
58.7707	19.6384	1.6161		58.7707	1.11604	0.610641		58.7707	0.0809147	0.0155877		58.7707	0.000326301	0.000153632				36	478.5		36	97.73		36	79.26		36	40.96
68.0611	12.0513	0.997804		68.0611	0.573213	0.311361		68.0611	0.0431935	0.00708762		68.0611	0.000115165	5.27043e-05				36	544.5		36	96.72		36	79.46		36	40.27
78.8202	6.14445	0.383938		78.8202	0.291747	0.157126		78.8202	0.0231295	0.00362439		78.8202	6.47907e-05	1.95895e-05				37	374.8		37	97.54		37	79.49		37	37.21
91.28	2.67596	0.0840636		91.28	0.147972	0.0791115		91.28	0.0122321	0.00200727		91.28	4.60506e-05	2.26249e-05				37	593.6		37	97.68		37	78.65		37	35.69
105.709	0.997777	0.0720557		105.709	0.075191	0.0400017		105.709	0.00636801	0.00114617		105.709	3.26716e-05	1.98546e-05				37	462		37	97.23		37	79.3		37	35.73
122.42	0.312043	0.0579922		122.42	0.0385965	0.0204865		122.42	0.00328428	0.000656001		122.42	2.20797e-05	1.42925e-05				38	518.8		38	102.8		38	79.69		38	39.35
141.772	0.0781568	0.0277905		141.772	0.020307	0.0107815		141.772	0.00170372	0.000375831		141.772	1.45476e-05	9.45351e-06				38	1256		38	100.5		38	79.68		38	38.91
164.183	0.0144136	0.0079983		164.183	0.0112405	0.00598387		164.183	0.000912941	0.000220141		164.183	9.78212e-06	6.19677e-06				38	1366		38	101.3		38	79.67		38	42.39
190.137	0.00155381	0.00110211		190.137	0.00663777	0.00355075		190.137	0.000513058	0.000133428		190.137	6.89649e-06	4.18787e-06				39	1497		39	99.48		39	80.36		39	36.98
220.194	0	0		220.194	0.00398708	0.00214732		220.194	0.000288565	7.97959e-05		220.194	4.92077e-06	2.83461e-06				39	1473		39	100.3		39	80.1		39	35.96
255.002	0	0		255.002	0.00230873	0.0012548		255.002	0.000153092	4.45498e-05		255.002	3.44028e-06	1.86171e-06				39	1764		39	101		39	80.37		39	37.94
295.312	0	0		295.312	0.00127693	0.000702423		295.312	7.52996e-05	2.28203e-05		295.312	2.37363e-06	1.19618e-06				40	1700		40	101		40	79.77		40	41.39
341.995	0	0		341.995	0.000664067	0.000371292		341.995	3.32131e-05	1.03698e-05		341.995	1.62916e-06	7.58126e-07				40	1746		40	100.8		40	80.5		40	38.54
396.058	0	0		396.058	0.000314752	0.000179974		396.058	1.23639e-05	3.92291e-06		396.058	1.10677e-06	4.72939e-07				40	1729		40	101.9		40	80.97		40	38.41
458.666	0	0		458.666	0.000125288	7.40185e-05		458.666	3.34179e-06	1.05854e-06		458.666	7.22311e-07	2.8248e-07				41	1740		41	102.1		41	80.57		41	40.16
531.172	0	0		531.172	3.69371e-05	2.29967e-05		531.172	4.7046e-07	1.44479e-07		531.172	4.50275e-07	1.61118e-07				41	1887		41	101.6		41	80.52		41	38.14
615.139	0	0		615.139	6.43207e-06	4.42381e-06		615.139	1.0888e-09	1.0888e-09		615.139	2.75732e-07	9.14952e-08				41	1860		41	101.3		41	81		41	36.84
712.379	0	0		712.379	3.1206e-07	3.1206e-07		712.379	0	0		712.379	1.65474e-07	5.32434e-08				Outliers			42	102.6		42	82.48		42	38.38
824.992	0	0		824.992	0	0		824.992	0	0		824.992	9.11678e-08	3.089e-08							42	102.7		42	81.66		42	37.85
955.406	0	0		955.406	0	0		955.406	0	0		955.406	4.34862e-08	1.73374e-08							42	103.4		42	80.8		42	36.93
1106.44	0	0		1106.44	0	0		1106.44	0	0		1106.44	1.80118e-08	9.2457e-09							43	104.6		43	83.19		43	37.69
1281.34	0	0		1281.34	0	0		1281.34	0	0		1281.34	6.99307e-09	4.33266e-09							43	104		43	82.78		43	37.19
1483.89	0	0		1483.89	0	0		1483.89	1.90665e-09	1.90665e-09		1483.89	3.47359e-09	1.71573e-09							43	103.7		43	82.02		43	37.6
1718.47	0	0		1718.47	0	0		1718.47	9.66302e-09	9.66302e-09		1718.47	3.3333e-09	2.58097e-09							44	105.1		44	82.13
1990.12	0	0		1990.12	0	0		1990.12	2.02405e-08	2.02405e-08		1990.12	3.93912e-09	3.81801e-09							44	104.6		44	83.52		44	47.13
2304.72	0	0		2304.72	0	0		2304.72	2.47848e-08	2.47848e-08		2304.72	3.63736e-09	3.6151e-09							44	106.3		44	84		44	46.58
2669.04	0	0		2669.04	0	0		2669.04	2.14294e-08	2.14294e-08		2669.04	2.60107e-09	2.52383e-09				45	1592		45	107.4		45	82.42		45	37
3090.96	0	0		3090.96	0	0		3090.96	1.49153e-08	1.49153e-08		3090.96	1.60175e-09	1.4785e-09				45	2676		45	106.4		45	84.04		45	37.31
3579.58	0	0		3579.58	0	0		3579.58	9.29418e-09	9.29418e-09		3579.58	9.21102e-10	7.9242e-10				45	2999		45	107.4		45	84.12		45	37.59
4145.44	7.33367e-08	7.33367e-08		4145.44	0	0		4145.44	5.35113e-09	5.35113e-09		4145.44	5.06711e-10	4.04112e-10				46	2919		46	106.8		46	86.24		46	37.49
4800.75	5.28009e-07	3.56357e-07		4800.75	0	0		4800.75	2.88673e-09	2.88673e-09		4800.75	2.65417e-10	1.9393e-10				46	2591		46	107.2		46	89.93		46	37.15
5559.64	8.36008e-07	5.07715e-07		5559.64	0	0		5559.64	1.42603e-09	1.42603e-09		5559.64	1.29298e-10	8.80754e-11				46	3934		46	108.8		46	96.09		46	37
6438.51	3.81336e-07	2.21299e-07		6438.51	0	0		6438.51	3.82867e-10	3.82867e-10		6438.51	3.45299e-11	2.25992e-11				47	2987		47	110.1		47	86		47	38.34
7456.3	0	0		7456.3	0	0		7456.3	0	0		7456.3	0	0				47	4427		47	109.2		47	86.04		47	37.6
8634.99	0	0		8634.99	0	0		8634.99	0	0		8634.99	0	0				47	4739		47	110.1		47	86.26		47	36.96
10000	0	0		10000	0	0		10000	0	0		10000	0	0				48	2979		48	111.9		48	85.7		48	37.66
																		48	2841		48	112.8		48	86.82		48	37.28
																		48	2835		48	111.9		48	87.29		48	37.07
																		49	2890		49	114		49	86.95		49	38.35
																		49	3155		49	113.5		49	86.61		49	37.72
																		49	3060		49	115.3		49	86.44		49	36.42
																		50	2762		50	115.1		50	89.99		50	39.24
																		50	3014		50	115		50	87.32		50	39.79
																		50	2864		50	115.6		50	90.01		50	43.8
																		51	3784		51	117.7		51	89.4		51	41.51
																		51	3598		51	117.9		51	90.58		51	42.94
																		51	3542		51	118.1		51	91.78		51	44.25
																		52	3398		52	120.2		52	91.97		52	45.75
																		52	3326		52	121.1		52	93.55		52	42.64
																		52	3145		52	120.1		52	91.4		52	38.9
																		53	3985		53	123.1		53	92.87		53	54.83
																		53	3893		53	122.9		53	94.67		53	48.35
																		53	4157		53	124.6		53	94.6		53	40.26
																		54	3663		54	125.5		54	95.01		54	39.53
																		54	4578		54	126.2		54	94.79		54	41.59
																		54	3406		54	126.9		54	94.25		54	40
																		55	4161		55	127.8		55	97.41		55	42.31
																		55	4146		55	128.8		55	97.67		55	41.47
																		55	5093		55	130		55	97.1		55	41.22
																		56	4366		56	133.1		56	99.17		56	47.72
																		56	4397		56	132.7		56	98.78		56	48.88
																		56	3399		56	132.6		56	99.42		56	43.65
																		57	3152		57	136.1		57	101.8		57	43.38
																		57	2786		57	135.9		57	101.3		57	44.69
																		57	2626		57	135.4		57	102.3		57	42.28
																		58	3102		58	138.8		58	104.6		58	43.35
																		58	2685		58	138		58	105.2		58	43.52
																		58	2764		58	138.6		58	105.4		58	44.9
																		59	2720		59	142		59	108.3		59	45.52
																		59	2870		59	142.2		59	110.8		59	43.64
																		59	3141		59	141.9		59	111.5		59	47.87
																		60	3616		60	144.9		60	114.2		60	73.29
																		60	3629		60	145.6		60	113.6		60	51.25
																		60	3866		60	145.5		60	117		60	49.28
																		61	3886		61	148.8		61	123.9		61	49.85
																		61	3609		61	148.9		61	120.1		61	50.92
																		61	3291		61	148.5		61	120.6		61	51.43
																		62	3573		62	151.4		62	123.5		62	50.75
																		62	3622		62	152.7		62	127.9		62	54.57
																		62	3460		62	151.8		62	125.6		62	58.21
																		63	2757		63	155.5		63	128.8		63	52.9
																		63	2948		63	155.7		63	133.1		63	57.35
																		63	2171		63	155.6		63	134.4		63	58.18
																		Outliers			Outliers			64	132.1		64	63.58
																								64	137.7		64	63.94
																								64	134.2		64	72.49
																		65	1608		65	161.7		65	141.1		65	60.79
																		65	1591		65	159.8		65	137.8		65	63.62
																		65	1530		65	159.5		65	143		65	71.83
																		66	1542		66	161.6		66	146.4		66	89.77
																		66	1004		66	160.8		66	146.2		66	91.48
																		66	996		66	162.5		66	145.5		66	90.78
																		67	511.2		67	162.7		67	148.6		67	87.79
																		67	403.4		67	162.3		67	149		67	75.19
																		67	554.3		67	162.2		67	149.4		67	70.23
																		68	1033		68	162.8		68	150.6		68	72.48
																		68	383.4		68	162.3		68	152.7		68	69.48
																		68	392.7		68	161.7		68	151.7		68	69.83
																		69	295		69	162.9		69	153.8		69	72.33
																		69	285.4		69	163		69	153.3		69	73.78
																		69	298.5		69	160.6		69	153.2		69	74.68
																		70	298		70	163		70	155.3		70	74.47
																		70	308.7		70	163.1		70	155.1		70	75
																		70	301.2		70	162.6		70	155.3		70	74.69

[truncated: 5 more sheets: Figure S18, Figure S19, Figure S20, Figure S24, Figure S30]
